# Supplementary material for: The Rho Exchange Factors Vav2 and Vav3 Favor Skin Tumor Initiation and Promotion by Engaging Extracellular Signaling Loops
Source: PLoS Biol. 2013 Jul 23;11(7):e1001615. doi: 10.1371/journal.pbio.1001615 (PMC3720258; doi:10.1371/journal.pbio.1001615)
Supplement: Table S3 — Microarray analysis of the Vav2/Vav3-dependent transcriptome in skin. (XLS) [file pbio.1001615.s012.xls]

## Sheet: A'1
Table S4.	(A) Vav2/Vav3-dependent genes belonging to the A1 cluster. Fold change indicates the increase in abundance of that transcript in the skin of wild type animals 24 hours upon the TPA treatment versus the rest of samples done at that time point. For the sake of simplicity, only transcripts showing a fold change equal or higher than 1.5 have been included in this list.
Probesets	Gene designation	Gene	Fold Change	Pearson Correlation	Q value
10523156	chemokine (C-X-C motif) ligand 2	Cxcl2	18.33	0.84	0.00085766
10523717	secreted phosphoprotein 1	Spp1	17.72	0.82	0.00136117
10389231	chemokine (C-C motif) ligand 3	Ccl3	16.43	0.77	0.00341107
10358476	proteoglycan 4 (megakaryocyte stimulating factor, articular superficial zone protein)	Prg4	12.4	0.85	0.000719637
10436100	resistin like gamma	Retnlg	11.86	0.9	0.000123061
10487597	interleukin 1 beta	Il1b	11.04	0.78	0.00277526
10547664	C-type lectin domain family 4, member e	Clec4e	9.86	0.91	7.41e-05
10445746	triggering receptor expressed on myeloid cells 1	Trem1	9.19	0.85	0.000629312
10416837	immunoresponsive gene 1	Irg1	8.94	0.88	0.000272678
10520452	interleukin 6	Il6	8.46	0.95	4.93e-06
10541614	C-type lectin domain family 4, member d	Clec4d	8.27	0.84	0.000902749
10379636	schlafen 4	Slfn4	7.98	0.81	0.00180632
10357553	interleukin 24	Il24	7.88	0.95	4.93e-06
10350516	prostaglandin-endoperoxide synthase 2	Ptgs2	7.87	0.87	0.000425452
10523359	chemokine (C-X-C motif) ligand 13	Cxcl13	7.17	0.81	0.00165454
10458382	CD14 antigen	Cd14	6.8	0.91	9.49e-05
10379866	carbonic anhydrase 4	Car4	6.68	0.95	4.93e-06
10563597	serum amyloid A 3	Saa3	5.86	0.61	0.0254242
10487238	histidine decarboxylase	Hdc	5.73	0.89	0.000160901
10351206	selectin, platelet	Selp	5.49	0.87	0.000406476
10360398	interferon activated gene 202B	Ifi202b	5.42	0.82	0.00136408
10583100	matrix metallopeptidase 8	Mmp8	5.39	0.92	6.45e-05
10523168	epithelial mitogen	Epgn	5.35	0.79	0.00237793
10523138	chemokine (C-X-C motif) ligand 3	Cxcl3	5.31	0.96	4.93e-06
10429856	spermatogenesis and centriole associated 1	Spatc1	5.23	0.95	4.93e-06
10376513	NLR family, pyrin domain containing 3	Nlrp3	5.22	0.94	1.57e-05
10598004	chemokine (C-C motif) receptor 1	Ccr1	5.09	0.88	0.000247361
10598976	tissue inhibitor of metalloproteinase 1	Timp1	5.02	0.81	0.00180177
10583044	matrix metallopeptidase 13	Mmp13	5.01	0.71	0.00903721
10424683			4.96	0.93	4.36e-05
10553274	serum amyloid A 2	Saa2	4.91	0.79	0.00237105
10448124	formyl peptide receptor 1	Fpr1	4.83	0.95	6.46e-06
10534667	serine (or cysteine) peptidase inhibitor, clade E, member 1	Serpine1	4.82	0.89	0.000182597
10550906	plasminogen activator, urokinase receptor	Plaur	4.79	0.93	3.72e-05
10466210	membrane-spanning 4-domains, subfamily A, member 6D	Ms4a6d	4.77	0.76	0.00401998
10492448	pentraxin related gene	Ptx3	4.77	0.94	1.39e-05
10481627	lipocalin 2	Lcn2	4.75	0.58	0.033658
10513739	tenascin C	Tnc	4.57	0.78	0.00278911
10472050	tumor necrosis factor alpha induced protein 6	Tnfaip6	4.51	0.9	0.000148318
10570434	interferon induced transmembrane protein 1	Ifitm1	4.49	0.91	8.71e-05
10345791	interleukin 1 receptor-like 1	Il1rl1	4.34	0.84	0.000938594
10501020	chitinase 3-like 3	Chi3l3	4.16	0.89	0.000167436
10379518	chemokine (C-C motif) ligand 7	Ccl7	4.15	0.74	0.00551933
10462442	interleukin 33	Il33	4.14	0.63	0.0211934
10508074	colony stimulating factor 3 receptor (granulocyte)	Csf3r	4.13	0.8	0.00195436
10369615	serglycin	Srgn	4.05	0.77	0.00383025
10384458	pleckstrin	Plek	4.05	0.82	0.00127114
10558769	interferon induced transmembrane protein 1	Ifitm1	4	0.88	0.000235887
10587315	glutathione S-transferase, alpha 4	Gsta4	3.98	0.55	0.040645
10579636	cytochrome P450, family 4, subfamily f, polypeptide 18	Cyp4f18	3.97	0.9	0.000108027
10358787	laminin, gamma 2	Lamc2	3.94	0.86	0.000464268
10363070	glycoprotein 49 A	Gp49a	3.94	0.78	0.00306832
10563712	MAS-related GPR, member A2B	Mrgpra2b	3.94	0.91	7.41e-05
10569020	interferon induced transmembrane protein 6	Ifitm6	3.93	0.9	0.000148318
10440393	SAM domain, SH3 domain and nuclear localization signals, 1	Samsn1	3.84	0.93	4.09e-05
10379721	chemokine (C-C motif) ligand 4	Ccl4	3.82	0.95	5.5e-06
10523120	chemokine (C-X-C motif) ligand 5	Cxcl5	3.68	0.98	1.37e-07
10497372	predicted gene 5150	Gm5150	3.67	0.85	0.000719637
10518147	podoplanin	Pdpn	3.66	0.89	0.000189349
10351509	Fc receptor, IgG, low affinity IV	Fcgr4	3.64	0.74	0.0059699
10478633	matrix metallopeptidase 9	Mmp9	3.63	0.73	0.00642553
10450501	tumor necrosis factor	Tnf	3.54	0.91	9.08e-05
10373912	oncostatin M	Osm	3.53	0.91	7.41e-05
10419465	cyclin B1 interacting protein 1	Ccnb1ip1	3.53	0.76	0.00425186
10474700	thrombospondin 1	Thbs1	3.52	0.85	0.000601676
10557862	integrin alpha M	Itgam	3.52	0.78	0.00287084
10547641	solute carrier family 2 (facilitated glucose transporter), member 3	Slc2a3	3.5	0.9	0.000108027
10475643	fibroblast growth factor 7	Fgf7	3.47	0.88	0.000241237
10563715	MAS-related GPR, member A2B	Mrgpra2b	3.47	0.91	8.71e-05
10374236	uridine phosphorylase 1	Upp1	3.45	0.9	0.000123061
10379511	chemokine (C-C motif) ligand 2	Ccl2	3.41	0.74	0.00561597
10357570	interleukin 19	Il19	3.39	0.81	0.00180111
10461594	membrane-spanning 4-domains, subfamily A, member 4C	Ms4a4c	3.38	0.6	0.0289269
10392808	CD300 molecule-like family member d	Cd300ld	3.37	0.82	0.00148038
10601385	toll-like receptor 13	Tlr13	3.37	0.68	0.0125931
10557326	interleukin 4 receptor, alpha	Il4ra	3.3	0.84	0.000789966
10451953	leucine-rich alpha-2-glycoprotein 1	Lrg1	3.26	0.79	0.00237793
10379633	schlafen 1	Slfn1	3.25	0.65	0.0179262
10497381	cytochrome P450, family 7, subfamily b, polypeptide 1	Cyp7b1	3.25	0.83	0.00125139
10501063	CD53 antigen	Cd53	3.19	0.74	0.00525639
10363082	leukocyte immunoglobulin-like receptor, subfamily B, member 4	Lilrb4	3.17	0.8	0.0021306
10497358	signal-regulatory protein beta 1	Sirpb1	3.17	0.75	0.00517038
10583071	matrix metallopeptidase 3	Mmp3	3.17	0.77	0.00371453
10445758	triggering receptor expressed on myeloid cells-like 4	Treml4	3.11	0.92	7.17e-05
10347291	chemokine (C-X-C motif) receptor 2	Cxcr2	3.09	0.67	0.013639
10351197	selectin, lymphocyte	Sell	3.09	0.93	4.09e-05
10389222	chemokine (C-C motif) ligand 6	Ccl6	3.09	0.72	0.00740403
10534927	paired immunoglobin-like type 2 receptor alpha	Pilra	3.09	0.85	0.000750655
10389214	chemokine (C-C motif) ligand 9	Ccl9	3.08	0.68	0.0122812
10442932	transmembrane protein 8 (five membrane-spanning domains)	Tmem8	3.07	0.83	0.00116362
10466886			3.07	0.85	0.000630669
10461587	membrane-spanning 4-domains, subfamily A, member 4A	Ms4a4a	3.06	0.68	0.0121874
10421309	solute carrier family 39 (zinc transporter), member 14	Slc39a14	3.05	0.9	0.000127547
10403743	inhibin beta-A	Inhba	3.02	0.92	7.17e-05
10531724	placenta-specific 8	Plac8	3.01	0.65	0.0169913
10581605	haptoglobin	Hp	3	0.81	0.00182883
10379727	predicted gene 11428	Gm11428	2.99	0.66	0.0152728
10394770	ornithine decarboxylase, structural 1	Odc1	2.98	0.81	0.00161609
10383192			2.93	0.72	0.00795909
10523182	amphiregulin	Areg	2.93	0.9	0.000131768
10510260	natriuretic peptide precursor type B	Nppb	2.92	0.75	0.00509722
10530145	toll-like receptor 1	Tlr1	2.91	0.83	0.00103585
10496771	mucolipin 2	Mcoln2	2.9	0.87	0.000434971
10590781	matrix metallopeptidase 1b (interstitial collagenase)	Mmp1b	2.88	0.92	5.02e-05
10489463	secretory leukocyte peptidase inhibitor	Slpi	2.87	0.88	0.000251688
10523128	pro-platelet basic protein	Ppbp	2.87	0.83	0.00103585
10569877	RIKEN cDNA 1810033B17 gene	1810033B17Rik	2.87	0.96	4.93e-06
10345762	interleukin 1 receptor, type I	Il1r1	2.83	0.89	0.000171711
10461558	solute carrier family 15, member 3	Slc15a3	2.81	0.88	0.000286525
10537146	aldo-keto reductase family 1, member B8	Akr1b8	2.8	0.67	0.0140114
10367400	matrix metallopeptidase 19	Mmp19	2.78	0.78	0.00278301
10556297	adrenomedullin	Adm	2.78	0.81	0.00165454
10559446	leukocyte immunoglobulin-like receptor, subfamily B (with TM and ITIM domains), member 3	Lilrb3	2.78	0.75	0.00465035
10445753	triggering receptor expressed on myeloid cells 3	Trem3	2.77	0.91	8.4e-05
10425066	colony stimulating factor 2 receptor, beta, low-affinity (granulocyte-macrophage)	Csf2rb	2.76	0.8	0.00219683
10544573	retinoic acid receptor responder (tazarotene induced) 2	Rarres2	2.75	0.82	0.00126701
10578264	macrophage scavenger receptor 1	Msr1	2.75	0.8	0.002055
10440677	keratin associated protein 16-9	Krtap16-9	2.73	0.53	0.045465
10461614	membrane-spanning 4-domains, subfamily A, member 6C	Ms4a6c	2.73	0.58	0.0316332
10455446	serine peptidase inhibitor, Kazal type 11	Spink12	2.72	0.62	0.0223862
10590635	chemokine (C-C motif) receptor 5	Ccr5	2.72	0.73	0.00648956
10598013	chemokine (C-C motif) receptor 5	Ccr5	2.72	0.73	0.00648956
10568873	a disintegrin and metallopeptidase domain 8	Adam8	2.71	0.8	0.0022015
10451646	RIKEN cDNA A530064D06 gene	A530064D06Rik	2.7	0.83	0.00111239
10372796	high mobility group AT-hook 2	Hmga2	2.69	0.91	8.71e-05
10436304	ABI gene family, member 3 (NESH) binding protein	Abi3bp	2.69	0.78	0.00330328
10575095	hyaluronan synthase 3	Has3	2.68	0.6	0.0282386
10527638	arachidonate 5-lipoxygenase activating protein	Alox5ap	2.63	0.77	0.00336116
10533720	niacin receptor 1	Niacr1	2.63	0.79	0.00243579
10460585	fos-like antigen 1	Fosl1	2.62	0.78	0.00323181
10360070	Fc receptor, IgE, high affinity I, gamma polypeptide	Fcer1g	2.6	0.58	0.0317714
10565255	RIKEN cDNA 9930013L23 gene	9930013L23Rik	2.58	0.78	0.00313887
10607950			2.58	0.67	0.0144905
10559467	paired-Ig-like receptor A2	Pira2	2.57	0.66	0.0150447
10351873	pyrin and HIN domain family, member 1	Pyhin1	2.55	0.6	0.0273499
10466888	GLIS family zinc finger 3	Glis3	2.54	0.87	0.000341714
10543239	transcription factor EC	Tcfec	2.54	0.83	0.00103585
10566350	RIKEN cDNA A530023O14 gene	A530023O14Rik	2.54	0.91	9.49e-05
10393449	suppressor of cytokine signaling 3	Socs3	2.52	0.91	9.08e-05
10454601	thymic stromal lymphopoietin	Tslp	2.52	0.64	0.0191024
10598093	T cell-interacting, activating receptor on myeloid cells 1	Tarm1	2.52	0.9	0.000151408
10347335	solute carrier family 11 (proton-coupled divalent metal ion transporters), member 1	Slc11a1	2.51	0.77	0.00358296
10500335	Fc receptor, IgG, high affinity I	Fcgr1	2.51	0.77	0.00347293
10433114	integrin alpha 5 (fibronectin receptor alpha)	Itga5	2.49	0.78	0.00280035
10398069	serine (or cysteine) peptidase inhibitor, clade A, member 3M	Serpina3m	2.48	0.88	0.000272678
10460385	cardiotrophin-like cytokine factor 1	Clcf1	2.48	0.77	0.00338272
10566358	tripartite motif-containing 30	Trim30	2.48	0.62	0.0222191
10351551	a disintegrin-like and metallopeptidase (reprolysin type) with thrombospondin type 1 motif, 4	Adamts4	2.47	0.83	0.00125139
10456400	tubulin, beta 6	Tubb6	2.47	0.75	0.00465035
10522503	platelet derived growth factor receptor, alpha polypeptide	Pdgfra	2.46	0.81	0.00154968
10410386	RIKEN cDNA E430024C06 gene	E430024C06Rik	2.45	0.72	0.00727073
10410388	RIKEN cDNA E430024C06 gene	E430024C06Rik	2.45	0.72	0.00727073
10521667	bone marrow stromal cell antigen 1	Bst1	2.45	0.81	0.00157297
10536667	protein tyrosine phosphatase, receptor type Z, polypeptide 1	Ptprz1	2.45	0.54	0.0427367
10348739	sushi, nidogen and EGF-like domains 1	Sned1	2.44	0.88	0.00029771
10368343	arginase, liver	Arg1	2.44	0.65	0.0177216
10416181	stanniocalcin 1	Stc1	2.44	0.85	0.00072022
10416437	lymphocyte cytosolic protein 1	Lcp1	2.43	0.74	0.00532791
10521678	CD38 antigen	Cd38	2.43	0.73	0.00681218
10578045	neuregulin 1	Nrg1	2.43	0.8	0.00184494
10497364	signal-regulatory protein beta 1	Sirpb1	2.42	0.79	0.00259204
10539200	regenerating islet-derived 1	Reg1	2.42	0.85	0.00069439
10446777	EH-domain containing 3	Ehd3	2.41	0.92	5.02e-05
10380135			2.4	0.87	0.000320236
10494271	cathepsin S	Ctss	2.39	0.54	0.0428947
10509514	SH2 domain containing 5	Sh2d5	2.39	0.8	0.00188134
10546450	a disintegrin-like and metallopeptidase (reprolysin type) with thrombospondin type 1 motif, 9	Adamts9	2.39	0.79	0.00237793
10600852			2.39	0.67	0.0144273
10503098	Yamaguchi sarcoma viral (v-yes-1) oncogene homolog	Lyn	2.38	0.68	0.0124601
10383502	solute carrier family 16 (monocarboxylic acid transporters), member 3	Slc16a3	2.37	0.78	0.00295734
10445774	RIKEN cDNA B430306N03 gene	B430306N03Rik	2.37	0.87	0.000434971
10466190			2.37	0.55	0.0416535
10485948	gremlin 1	Grem1	2.37	0.89	0.000189349
10459071	RIKEN cDNA 2010002N04 gene	2010002N04Rik	2.36	0.88	0.000257642
10450325	complement factor B	Cfb	2.35	0.7	0.00952189
10466659	guanine deaminase	Gda	2.34	0.78	0.00330328
10494817	nerve growth factor	Ngf	2.34	0.83	0.00102814
10551891	nuclear factor of kappa light polypeptide gene enhancer in B-cells inhibitor, delta	Nfkbid	2.34	0.89	0.000189349
10583669	cDNA sequence AB124611	AB124611	2.34	0.75	0.00450861
10383212			2.33	0.67	0.0147283
10398075	serine (or cysteine) peptidase inhibitor, clade A, member 3N	Serpina3n	2.33	0.67	0.013639
10458340	heparin-binding EGF-like growth factor	Hbegf	2.33	0.64	0.0191242
10497349	signal-regulatory protein beta 1	Sirpb1	2.33	0.75	0.00449538
10435704	CD80 antigen	Cd80	2.32	0.77	0.00335739
10461622	membrane-spanning 4-domains, subfamily A, member 6B	Ms4a6b	2.31	0.55	0.0393181
10544273	C-type lectin domain family 5, member a	Clec5a	2.31	0.87	0.000341714
10402268	legumain	Lgmn	2.3	0.66	0.0155326
10412123	neutrophil cytosolic factor 2	Ncf2	2.3	0.81	0.00180177
10430302	colony stimulating factor 2 receptor, beta 2, low-affinity (granulocyte-macrophage)	Csf2rb2	2.3	0.79	0.00266616
10463070	ectonucleoside triphosphate diphosphohydrolase 1	Entpd1	2.3	0.84	0.000898267
10463189	ankyrin repeat domain 2 (stretch responsive muscle)	Ankrd2	2.3	0.53	0.0468109
10568731			2.3	0.76	0.00391236
10360382	interferon activated gene 204	Ifi204	2.29	0.65	0.0182939
10375145	lymphocyte cytosolic protein 2	Lcp2	2.29	0.74	0.00521795
10383208			2.29	0.75	0.00510374
10392845	CD300 antigen like family member F	Cd300lf	2.28	0.88	0.000235412
10428707	hyaluronan synthase 2	Has2	2.28	0.71	0.0089228
10489891	UDP-Gal:betaGlcNAc beta 1,4-galactosyltransferase, polypeptide 5	B4galt5	2.28	0.74	0.00529374
10412267	integrin alpha 2	Itga2	2.27	0.79	0.00243176
10389143	schlafen 8	Slfn8	2.26	0.71	0.00903374
10541605	C-type lectin domain family 4, member n	Clec4n	2.26	0.62	0.0236812
10583090	matrix metallopeptidase 10	Mmp10	2.26	0.88	0.00022948
10390117	integrin alpha 3	Itga3	2.25	0.78	0.00295734
10542981	glia maturation factor, gamma	Gmfg	2.25	0.82	0.00128582
10582295	ornithine decarboxylase, structural 1	Odc1	2.25	0.83	0.00120772
10383206			2.24	0.56	0.0373604
10572445	leucine rich repeat containing 25	Lrrc25	2.24	0.9	0.000153483
10364262	integrin beta 2	Itgb2	2.23	0.67	0.0142657
10422760	FYN binding protein	Fyb	2.23	0.59	0.0291238
10446253	vav 1 oncogene	Vav1	2.23	0.85	0.000601676
10477717	protein C receptor, endothelial	Procr	2.23	0.86	0.000498203
10383010	suppressor of cytokine signaling 3	Socs3	2.22	0.84	0.000789966
10430186	apolipoprotein L 7c	Apol7c	2.22	0.61	0.0250634
10519857	hepatocyte growth factor	Hgf	2.22	0.89	0.00022833
10527158	fascin homolog 1, actin bundling protein (Strongylocentrotus purpuratus)	Fscn1	2.22	0.73	0.00625119
10440534	a disintegrin-like and metallopeptidase (reprolysin type) with thrombospondin type 1 motif, 5 (aggrecanase-2)	Adamts5	2.21	0.76	0.00398175
10425321	apolipoprotein B mRNA editing enzyme, catalytic polypeptide 3	Apobec3	2.2	0.56	0.0369648
10430931	Nfat activating molecule with ITAM motif 1	Nfam1	2.2	0.72	0.00777733
10457686	desmocollin 2	Dsc2	2.2	0.7	0.00978914
10467578	phosphoinositide-3-kinase adaptor protein 1	Pik3ap1	2.2	0.77	0.00359034
10521824	superoxide dismutase 3, extracellular	Sod3	2.2	0.77	0.00380688
10527649	RIKEN cDNA 6330406I15 gene	6330406I15Rik	2.2	0.64	0.0189874
10559454	paired-Ig-like receptor A11	Pira11	2.2	0.69	0.0106231
10360040	Fc receptor, IgG, low affinity III	Fcgr3	2.19	0.68	0.0125931
10473809	SFFV proviral integration 1	Sfpi1	2.19	0.64	0.0183177
10599972	heterogeneous nuclear ribonucleoprotein A3	Hnrnpa3	2.18	0.71	0.00842069
10427336	NCK associated protein 1 like	Nckap1l	2.17	0.66	0.0155324
10487645	carboxypeptidase X 1 (M14 family)	Cpxm1	2.17	0.7	0.0103236
10518300	tumor necrosis factor receptor superfamily, member 1b	Tnfrsf1b	2.17	0.67	0.0140101
10523134	platelet factor 4	Pf4	2.17	0.72	0.00700156
10395659	coagulation factor C homolog (Limulus polyphemus)	Coch	2.16	0.84	0.000766195
10502224	sphingomyelin synthase 2	Sgms2	2.16	0.89	0.000197953
10516966	cDNA sequence BC013712	BC013712	2.16	0.66	0.015317
10366346	pleckstrin homology-like domain, family A, member 1	Phlda1	2.15	0.79	0.00266616
10482920	CD302 antigen	Cd302	2.15	0.78	0.00317913
10492045	heterogeneous nuclear ribonucleoprotein A3	Hnrnpa3	2.15	0.76	0.00400434
10560685	B-cell leukemia/lymphoma 3	Bcl3	2.15	0.66	0.0158043
10581813	mixed lineage kinase domain-like	Mlkl	2.15	0.75	0.00509597
10402347	interferon, alpha-inducible protein 27 like 2A	Ifi27l2a	2.14	0.53	0.0460892
10551883	TYRO protein tyrosine kinase binding protein	Tyrobp	2.14	0.61	0.0251359
10605674	polymerase (DNA directed), alpha 1	Pola1	2.14	0.75	0.00475068
10607868	toll-like receptor 8	Tlr8	2.14	0.56	0.0386817
10383200			2.13	0.54	0.0428281
10402512			2.13	0.62	0.0230584
10548552	killer cell lectin-like receptor, subfamily A, member 2	Klra2	2.13	0.89	0.00022833
10560242	complement component 5a receptor 1	C5ar1	2.13	0.63	0.0201854
10566258			2.13	0.55	0.0403697
10383204			2.12	0.59	0.0298781
10471844	NIMA (never in mitosis gene a)-related expressed kinase 6	Nek6	2.12	0.94	2.18e-05
10391207	DEXH (Asp-Glu-X-His) box polypeptide 58	Dhx58	2.11	0.68	0.0127701
10434778	receptor transporter protein 4	Rtp4	2.11	0.56	0.0387903
10508719			2.11	0.68	0.0125474
10552311			2.11	0.8	0.00211996
10562709	CD33 antigen	Cd33	2.11	0.64	0.0197166
10566254	hemoglobin, beta adult major chain	Hbb-b1	2.11	0.57	0.0343788
10362674	U3A small nuclear RNA	Rnu3a	2.1	0.74	0.00554338
10444890	immediate early response 3	Ier3	2.1	0.83	0.00110813
10469358	mannose receptor, C type 1	Mrc1	2.1	0.59	0.0306479
10524621	2'-5' oligoadenylate synthetase-like 2	Oasl2	2.1	0.53	0.0451242
10564417	aldehyde dehydrogenase family 1, subfamily A3	Aldh1a3	2.1	0.66	0.0158067
10360028	Fc receptor, IgG, low affinity IIb	Fcgr2b	2.09	0.66	0.0163467
10360406	interferon activated gene 205	Ifi205	2.09	0.57	0.035067
10382106	predicted gene 885	Gm885	2.09	0.71	0.00874579
10383168			2.09	0.61	0.0265092
10387536	CD68 antigen	Cd68	2.09	0.52	0.0496558
10458314	transmembrane protein 173	Tmem173	2.09	0.73	0.00642311
10536794	RIKEN cDNA 2310016C08 gene	2310016C08Rik	2.09	0.86	0.000537258
10571274	glutathione reductase	Gsr	2.09	0.91	9.08e-05
10430645			2.08	0.8	0.00211016
10516735	tubulointerstitial nephritis antigen-like 1	Tinagl1	2.08	0.75	0.00461595
10555174	leucine rich repeat containing 32	Lrrc32	2.08	0.68	0.0125931
10451641	RIKEN cDNA 9830107B12 gene	9830107B12Rik	2.07	0.8	0.002055
10519497	STEAP family member 4	Steap4	2.07	0.81	0.00180111
10526783	cDNA sequence BC055004	BC055004	2.07	0.62	0.0226517
10531560	anthrax toxin receptor 2	Antxr2	2.07	0.77	0.00338272
10566366	expressed sequence AI451617	AI451617	2.07	0.57	0.035067
10582997	caspase 4, apoptosis-related cysteine peptidase	Casp4	2.07	0.66	0.0154257
10389151	schlafen 10	Slfn10	2.06	0.8	0.00214064
10497356	signal-regulatory protein beta 1	Sirpb1	2.06	0.76	0.00433757
10399725	SRY-box containing gene 11	Sox11	2.05	0.78	0.00298193
10438708	mannan-binding lectin serine peptidase 1	Masp1	2.05	0.77	0.00384699
10478048	lipopolysaccharide binding protein	Lbp	2.05	0.56	0.0378723
10504337	carbonic anhydrase 9	Car9	2.05	0.85	0.000606664
10519951	pigeon homolog (Drosophila)	Pion	2.05	0.76	0.00435247
10409579	chemokine (C-X-C motif) ligand 14	Cxcl14	2.04	0.71	0.00868003
10461636			2.03	0.7	0.0102831
10490150	Z-DNA binding protein 1	Zbp1	2.03	0.61	0.0248009
10494548	gap junction protein, alpha 5	Gja5	2.03	0.82	0.00148038
10375058	hemoglobin alpha, adult chain 2	Hba-a2	2.02	0.52	0.0488523
10419744	solute carrier family 7 (cationic amino acid transporter, y+ system), member 7	Slc7a7	2.02	0.72	0.00739106
10606714	galactosidase, alpha	Gla	2.02	0.85	0.000726313
10411611	NLR family, apoptosis inhibitory protein 5	Naip5	2.01	0.72	0.00716878
10422728	disabled homolog 2 (Drosophila)	Dab2	2.01	0.6	0.0274491
10462623	interferon-induced protein with tetratricopeptide repeats 1	Ifit1	2.01	0.55	0.0392619
10497345	predicted gene 9733	Gm9733	2.01	0.81	0.00183141
10533198	2'-5' oligoadenylate synthetase 2	Oas2	2.01	0.54	0.0442656
10542028	fibroblast growth factor 23	Fgf23	2.01	0.73	0.00650201
10559818			2.01	0.76	0.00412515
10563611	serum amyloid A 1	Saa1	2.01	0.78	0.00319883
10566583	predicted gene 8995	Gm8995	2.01	0.59	0.0303377
10352838	laminin, beta 3	Lamb3	2	0.79	0.00266616
10383152			2	0.62	0.0226161
10383214	ring finger protein 213	Rnf213	2	0.57	0.0352795
10407126	polo-like kinase 2 (Drosophila)	Plk2	2	0.89	0.000189349
10425053	neutrophil cytosolic factor 4	Ncf4	2	0.83	0.00100643
10482802	cytohesin 1 interacting protein	Cytip	2	0.82	0.0014627
10560358	pregnancy specific glycoprotein 18	Psg18	2	0.86	0.000545479
10567580	immunoglobulin superfamily, member 6	Igsf6	2	0.6	0.0289583
10344741	heterogeneous nuclear ribonucleoprotein A3	Hnrnpa3	1.99	0.73	0.00635692
10494972	BCLl2-like 15	Bcl2l15	1.99	0.53	0.0463236
10504838	nuclear receptor subfamily 4, group A, member 3	Nr4a3	1.99	0.78	0.00308335
10515113	heterogeneous nuclear ribonucleoprotein A3	Hnrnpa3	1.99	0.73	0.00635692
10545812	sideroflexin 5	Sfxn5	1.99	0.92	5.85e-05
10572897	heme oxygenase (decycling) 1	Hmox1	1.99	0.79	0.00243618
10585438	cellular retinoic acid binding protein I	Crabp1	1.99	0.54	0.044268
10361760	translocase of inner mitochondrial membrane 8 homolog a1 (yeast)	Timm8a1	1.98	0.76	0.00408375
10383196			1.98	0.61	0.0251359
10413047	plasminogen activator, urokinase	Plau	1.98	0.66	0.015196
10435565	hematopoietic cell specific Lyn substrate 1	Hcls1	1.98	0.86	0.000564919
10459633			1.98	0.72	0.00711433
10493820	S100 calcium binding protein A6 (calcyclin)	S100a6	1.98	0.93	4.09e-05
10367919	syntaxin 11	Stx11	1.97	0.86	0.000451135
10468722	glial cell line derived neurotrophic factor family receptor alpha 1	Gfra1	1.97	0.83	0.00099955
10542335	G protein-coupled receptor, family C, group 5, member A	Gprc5a	1.97	0.69	0.0108828
10348244	inositol polyphosphate-5-phosphatase D	Inpp5d	1.96	0.73	0.00639154
10372094			1.96	0.71	0.00864303
10437222	heterogeneous nuclear ribonucleoprotein A3	Hnrnpa3	1.96	0.73	0.00634241
10471505	SH2 domain containing 3C	Sh2d3c	1.96	0.93	4.09e-05
10505517	toll-like receptor 4	Tlr4	1.96	0.59	0.0291827
10541075	chemokine (C-X-C motif) ligand 12	Cxcl12	1.96	0.84	0.000812417
10558961	tetraspanin 4	Tspan4	1.96	0.84	0.000976268
10358224	protein tyrosine phosphatase, receptor type, C	Ptprc	1.95	0.7	0.00996417
10379535	chemokine (C-C motif) ligand 8	Ccl8	1.95	0.54	0.0433799
10435712	CD80 antigen	Cd80	1.95	0.85	0.000601676
10490989	ceruloplasmin	Cp	1.95	0.68	0.0118545
10603860	complement factor properdin	Cfp	1.95	0.61	0.0265394
10399710	radical S-adenosyl methionine domain containing 2	Rsad2	1.94	0.69	0.0116507
10418506	stabilin 1	Stab1	1.94	0.6	0.0283723
10546432	a disintegrin-like and metallopeptidase (reprolysin type) with thrombospondin type 1 motif, 9	Adamts9	1.94	0.76	0.00417632
10562192	FXYD domain-containing ion transport regulator 5	Fxyd5	1.94	0.7	0.00964817
10577025	RAB20, member RAS oncogene family	Rab20	1.94	0.97	2.01e-06
10600593	heterogeneous nuclear ribonucleoprotein A3	Hnrnpa3	1.94	0.73	0.00649641
10429160	ST3 beta-galactoside alpha-2,3-sialyltransferase 1	St3gal1	1.93	0.8	0.00217104
10452648	elastin microfibril interfacer 2	Emilin2	1.93	0.73	0.00676917
10528200	heterogeneous nuclear ribonucleoprotein A3	Hnrnpa3	1.93	0.74	0.00575986
10606689	translocase of inner mitochondrial membrane 8 homolog a1 (yeast)	Timm8a1	1.93	0.76	0.00430208
10371607	DNA-damage regulated autophagy modulator 1	Dram1	1.92	0.76	0.00412594
10379615	schlafen 5	Slfn5	1.92	0.58	0.032066
10425092	cytohesin 4	Cyth4	1.92	0.7	0.00955473
10445767	triggering receptor expressed on myeloid cells-like 2	Treml2	1.92	0.87	0.000434971
10571142	G protein-coupled receptor 124	Gpr124	1.92	0.76	0.00434274
10346960	cyclin Y-like 1	Ccnyl1	1.91	0.67	0.0133133
10399636	MRT4, mRNA turnover 4, homolog (S. cerevisiae)	Mrto4	1.91	0.85	0.000612241
10461723	family with sequence similarity 111, member A	Fam111a	1.91	0.78	0.00313887
10473444	apelin receptor	Aplnr	1.91	0.71	0.00803219
10488382	CD93 antigen	Cd93	1.91	0.6	0.0288262
10590631	chemokine (C-C motif) receptor 2	Ccr2	1.91	0.58	0.0324693
10405216	spleen tyrosine kinase	Sykb	1.9	0.85	0.000719637
10409276			1.9	0.8	0.00191092
10420198	receptor-interacting serine-threonine kinase 3	Ripk3	1.9	0.81	0.00172921
10464560	aldehyde dehydrogenase 3 family, member B1	Aldh3b1	1.9	0.82	0.00136617
10487823	sialic acid binding Ig-like lectin 1, sialoadhesin	Siglec1	1.9	0.54	0.0441163
10545771	cytochrome P450, family 26, subfamily b, polypeptide 1	Cyp26b1	1.9	0.85	0.000608058
10559478	leukocyte immunoglobulin-like receptor, subfamily A (with TM domain), member 6	Lilra6	1.9	0.79	0.00237793
10575976	cysteine-rich secretory protein LCCL domain containing 2	Crispld2	1.9	0.75	0.0044938
10598794			1.9	0.73	0.00635692
10565958	pyrimidinergic receptor P2Y, G-protein coupled, 6	P2ry6	1.89	0.66	0.0164038
10600980	diacylglycerol O-acyltransferase 2-like 6	Dgat2l6	1.89	0.55	0.0412854
10366043	dual specificity phosphatase 6	Dusp6	1.88	0.84	0.000822025
10388086	NLR family, pyrin domain containing 1C	Nlrp1c	1.88	0.59	0.0292291
10396831	arginase type II	Arg2	1.88	0.63	0.0211919
10408613	tubulin, beta 2B	Tubb2b	1.88	0.74	0.00566162
10496727	dimethylarginine dimethylaminohydrolase 1	Ddah1	1.88	0.71	0.00830088
10519983	fibrinogen-like protein 2	Fgl2	1.88	0.68	0.0123038
10546454	a disintegrin-like and metallopeptidase (reprolysin type) with thrombospondin type 1 motif, 9	Adamts9	1.88	0.77	0.00364181
10561008	carcinoembryonic antigen-related cell adhesion molecule 1	Ceacam1	1.88	0.67	0.0141692
10581538	NAD(P)H dehydrogenase, quinone 1	Nqo1	1.88	0.87	0.000445647
10582162	coactosin-like 1 (Dictyostelium)	Cotl1	1.88	0.63	0.0212493
10379630	schlafen 2	Slfn2	1.87	0.7	0.0100751
10383233	ring finger protein 213	Rnf213	1.87	0.6	0.0268733
10450038	angiopoietin-like 4	Angptl4	1.87	0.6	0.028042
10493108	cellular retinoic acid binding protein II	Crabp2	1.87	0.58	0.0332161
10508772	Gardner-Rasheed feline sarcoma viral (Fgr) oncogene homolog	Fgr	1.87	0.89	0.000214687
10512791	TBC1 domain family, member 2	Tbc1d2	1.87	0.72	0.00714298
10539702	family with sequence similarity 136, member A	Fam136a	1.87	0.8	0.002055
10550509	peptidoglycan recognition protein 1	Pglyrp1	1.87	0.77	0.00342121
10592515	ubiquitin associated and SH3 domain containing, B	Ubash3b	1.87	0.66	0.0153799
10360367			1.86	0.55	0.0391766
10364950	growth arrest and DNA-damage-inducible 45 beta	Gadd45b	1.86	0.84	0.000768849
10408629	RIKEN cDNA 1300014I06 gene	1300014I06Rik	1.86	0.81	0.00163071
10502655	cysteine rich protein 61	Cyr61	1.86	0.67	0.0142657
10518464	RIKEN cDNA 2610109H07 gene	2610109H07Rik	1.86	0.78	0.00277526
10582303	cytochrome b-245, alpha polypeptide	Cyba	1.86	0.58	0.0324972
10601659	sushi-repeat-containing protein, X-linked 2	Srpx2	1.86	0.53	0.047437
10360338	Fc receptor, IgE, high affinity I, alpha polypeptide	Fcer1a	1.85	0.79	0.00227552
10389134	schlafen 9	Slfn9	1.85	0.77	0.003698
10391490	ets variant gene 4 (E1A enhancer binding protein, E1AF)	Etv4	1.85	0.8	0.00212537
10457733	UDP-Gal:betaGlcNAc beta 1,4-galactosyltransferase, polypeptide 6	B4galt6	1.85	0.63	0.0220546
10471486	endoglin	Eng	1.85	0.7	0.0096476
10473008	heterogeneous nuclear ribonucleoprotein A3	Hnrnpa3	1.85	0.73	0.00651557
10475544	sema domain, transmembrane domain (TM), and cytoplasmic domain, (semaphorin) 6D	Sema6d	1.85	0.75	0.00491758
10519713	hypothetical protein LOC635773	LOC635773	1.85	0.71	0.00842069
10547621	apolipoprotein B mRNA editing enzyme, catalytic polypeptide 1	Apobec1	1.85	0.53	0.0469831
10574027	metallothionein 1	Mt1	1.85	0.91	8.71e-05
10363541	argininosuccinate synthetase 1	Ass1	1.84	0.66	0.0162486
10383210			1.84	0.71	0.00842427
10386115			1.84	0.52	0.0478158
10388958	ecotropic viral integration site 2a	Evi2a	1.84	0.59	0.0309935
10407792	G protein-coupled receptor 137B, pseudogene	Gpr137b-ps	1.84	0.63	0.0207978
10440522	a disintegrin-like and metallopeptidase (reprolysin type) with thrombospondin type 1 motif, 1	Adamts1	1.84	0.86	0.000451135
10454154	desmoglein 3	Dsg3	1.84	0.62	0.0224166
10534935	paired immunoglobin-like type 2 receptor beta 1	Pilrb1	1.84	0.77	0.00356904
10574438	cadherin 5	Cdh5	1.84	0.68	0.0130574
10594540	pleckstrin homology domain containing, family O member 2	Plekho2	1.84	0.75	0.00509722
10600836	moesin	Msn	1.84	0.78	0.00276401
10355141	Kruppel-like factor 7 (ubiquitous)	Klf7	1.83	0.68	0.0118031
10361246	G0/G1 switch gene 2	G0s2	1.83	0.92	5.39e-05
10379228	nitric oxide synthase 2, inducible	Nos2	1.83	0.89	0.000189158
10445293	phospholipase A2, group VII (platelet-activating factor acetylhydrolase, plasma)	Pla2g7	1.83	0.74	0.00533849
10445412	nuclear factor of kappa light polypeptide gene enhancer in B-cells inhibitor, epsilon	Nfkbie	1.83	0.88	0.00029771
10496359	endomucin	Emcn	1.83	0.55	0.0391486
10517706	MRT4, mRNA turnover 4, homolog (S. cerevisiae)	Mrto4	1.83	0.86	0.000591965
10541587	C-type lectin domain family 4, member a2	Clec4a2	1.83	0.66	0.0160455
10576332	tubulin, beta 3	Tubb3	1.83	0.74	0.00601128
10580282	Jun-B oncogene	Junb	1.83	0.71	0.00817651
10368144	tumor necrosis factor, alpha-induced protein 3	Tnfaip3	1.82	0.88	0.000291241
10381708	formin-like 1	Fmnl1	1.82	0.77	0.00332563
10468081	nucleoplasmin 3	Npm3	1.82	0.87	0.00033193
10471154	argininosuccinate synthetase 1	Ass1	1.82	0.67	0.0141115
10475456	dual oxidase 1	Duox1	1.82	0.52	0.0478158
10567043	related RAS viral (r-ras) oncogene homolog 2	Rras2	1.82	0.73	0.00634959
10581151	Ras-related associated with diabetes	Rrad	1.82	0.67	0.0143882
10603151	glycoprotein m6b	Gpm6b	1.82	0.76	0.00394246
10368175	phosphodiesterase 7B	Pde7b	1.81	0.64	0.0193096
10394978	ribonucleotide reductase M2	Rrm2	1.81	0.74	0.00559388
10409376	hexokinase 3	Hk3	1.81	0.82	0.0013234
10415392	leukotriene B4 receptor 1	Ltb4r1	1.81	0.62	0.0233454
10477250	hemopoietic cell kinase	Hck	1.81	0.84	0.000785077
10504203			1.81	0.56	0.0376496
10593449	layilin	Layn	1.81	0.7	0.00947197
10370721	strawberry notch homolog 2 (Drosophila)	Sbno2	1.8	0.73	0.00635692
10371959	ELK3, member of ETS oncogene family	Elk3	1.8	0.7	0.010117
10405179	sphingosine-1-phosphate receptor 3	S1pr3	1.8	0.77	0.00369328
10411595	NLR family, apoptosis inhibitory protein 2	Naip2	1.8	0.72	0.00731095
10444932	RIKEN cDNA 2310014H01 gene	2310014H01Rik	1.8	0.77	0.00369109
10450484	allograft inflammatory factor 1	Aif1	1.8	0.71	0.00902095
10460603	epidermal growth factor-containing fibulin-like extracellular matrix protein 2	Efemp2	1.8	0.75	0.00478191
10466530			1.8	0.89	0.000171711
10562720	sialic acid binding Ig-like lectin E	Siglece	1.8	0.79	0.00260601
10571214	ring finger protein 122	Rnf122	1.8	0.85	0.000719637
10591988	a disintegrin-like and metallopeptidase (reprolysin type) with thrombospondin type 1 motif, 15	Adamts15	1.8	0.77	0.00374972
10347928	Sp110 nuclear body protein	Sp110	1.79	0.56	0.0384531
10351679	CD84 antigen	Cd84	1.79	0.53	0.0467517
10361234	hydroxysteroid 11-beta dehydrogenase 1	Hsd11b1	1.79	0.9	0.000133534
10396442	small nuclear RNA activating complex, polypeptide 1	Snapc1	1.79	0.79	0.00237793
10501608	vascular cell adhesion molecule 1	Vcam1	1.79	0.62	0.0225404
10582874	Sp110 nuclear body protein	Sp110	1.79	0.56	0.0384531
10380999	colony stimulating factor 3 (granulocyte)	Csf3	1.78	0.84	0.000789966
10383819	SEC14-like 2 (S. cerevisiae)	Sec14l2	1.78	0.56	0.0389663
10428594	sterile alpha motif domain containing 12	Samd12	1.78	0.57	0.0362713
10436830	interferon (alpha and beta) receptor 2	Ifnar2	1.78	0.64	0.0197782
10463082	coiled-coil and C2 domain containing 2B	Cc2d2b	1.78	0.87	0.000379714
10489434	WAP four-disulfide core domain 12	Wfdc12	1.78	0.66	0.0160815
10498595	small nuclear ribonucleoprotein D2	Snrpd2	1.78	0.87	0.000365537
10503023	cystathionase (cystathionine gamma-lyase)	Cth	1.78	0.76	0.00446057
10506822	origin recognition complex, subunit 1-like (S.cereviaiae)	Orc1l	1.78	0.75	0.00504979
10513208	sushi, von Willebrand factor type A, EGF and pentraxin domain containing 1	Svep1	1.78	0.64	0.0196249
10528015	six transmembrane epithelial antigen of the prostate 1	Steap1	1.78	0.82	0.00130473
10530151	toll-like receptor 6	Tlr6	1.78	0.82	0.00142389
10573261	ASF1 anti-silencing function 1 homolog B (S. cerevisiae)	Asf1b	1.78	0.68	0.0117953
10577315	angiopoietin 2	Angpt2	1.78	0.88	0.000293644
10383194			1.77	0.64	0.0194145
10399419	tubulin, beta 2B	Tubb2b	1.77	0.82	0.00145854
10463104	coiled-coil and C2 domain containing 2B	Cc2d2b	1.77	0.85	0.00072022
10472097	formin-like 2	Fmnl2	1.77	0.8	0.00211016
10487506			1.77	0.78	0.0028727
10502156	coiled-coil domain containing 109B	Ccdc109b	1.77	0.77	0.00347293
10516246	cell division cycle associated 8	Cdca8	1.77	0.75	0.00474893
10345824	interleukin 18 receptor accessory protein	Il18rap	1.76	0.77	0.00342209
10351182	selectin, endothelial cell	Sele	1.76	0.7	0.0103336
10352756	lysophosphatidylglycerol acyltransferase 1	Lpgat1	1.76	0.72	0.00727073
10361651	nucleoporin 43	Nup43	1.76	0.82	0.00130473
10362091	retinoic acid early transcript delta	Raet1d	1.76	0.78	0.00322422
10364072	gamma-glutamyltransferase 5	Ggt5	1.76	0.74	0.00561597
10367440	integrin alpha 7	Itga7	1.76	0.74	0.00564684
10370376	phosphofructokinase, liver, B-type	Pfkl	1.76	0.63	0.0204279
10382713	integrin beta 4	Itgb4	1.76	0.75	0.00490741
10443980	myosin IF	Myo1f	1.76	0.62	0.0242825
10459772	lipase, endothelial	Lipg	1.76	0.79	0.00235887
10461408	RAB3A interacting protein (rabin3)-like 1	Rab3il1	1.76	0.71	0.00826107
10464400	RIKEN cDNA E330013P04 gene	E330013P04Rik	1.76	0.57	0.0349161
10488378	thrombomodulin	Thbd	1.76	0.61	0.0253635
10498367	purinergic receptor P2Y, G-protein coupled 13	P2ry13	1.76	0.71	0.00902389
10504137	RIKEN cDNA 4933409K07 gene	4933409K07Rik	1.76	0.6	0.0272499
10504201	RIKEN cDNA 4933409K07 gene	4933409K07Rik	1.76	0.6	0.0272499
10512350	RIKEN cDNA 4933409K07 gene	4933409K07Rik	1.76	0.6	0.0272499
10512352	RIKEN cDNA 4933409K07 gene	4933409K07Rik	1.76	0.6	0.0272499
10539263	lysyl oxidase-like 3	Loxl3	1.76	0.71	0.00855791
10550877	potassium intermediate/small conductance calcium-activated channel, subfamily N, member 4	Kcnn4	1.76	0.82	0.0013234
10593050	interleukin 10 receptor, alpha	Il10ra	1.76	0.61	0.0261193
10349239	Mki67 (FHA domain) interacting nucleolar phosphoprotein	Mki67ip	1.75	0.79	0.00250105
10351504	predicted gene, EG665955	EG665955	1.75	0.68	0.0125474
10353420	minichromosome maintenance deficient 3 (S. cerevisiae)	Mcm3	1.75	0.7	0.00922673
10382104			1.75	0.61	0.0254215
10427471	oncostatin M receptor	Osmr	1.75	0.63	0.0212918
10429926	diacylglycerol O-acyltransferase 1	Dgat1	1.75	0.71	0.00902389
10462866	centrosomal protein 55	Cep55	1.75	0.65	0.0173803
10465912	flap structure specific endonuclease 1	Fen1	1.75	0.86	0.000601676
10516906			1.75	0.58	0.0317833
10528008	six transmembrane epithelial antigen of prostate 2	Steap2	1.75	0.8	0.00197044
10532744	selectin, platelet (p-selectin) ligand	Selplg	1.75	0.67	0.0141755
10570291	coagulation factor X	F10	1.75	0.87	0.000373015
10357155	inhibin beta-B	Inhbb	1.74	0.92	7.17e-05
10381445	transmembrane protein 106A	Tmem106a	1.74	0.62	0.0243222
10401244	actinin, alpha 1	Actn1	1.74	0.89	0.000206414
10437243	Mediterranean fever	Mefv	1.74	0.81	0.00153983
10439249	poly (ADP-ribose) polymerase family, member 14	Parp14	1.74	0.61	0.0259822
10466521	glucosaminyl (N-acetyl) transferase 1, core 2	Gcnt1	1.74	0.72	0.00739106
10490632	cDNA sequence BC006779	BC006779	1.74	0.78	0.00274481
10502805	prostaglandin F receptor	Ptgfr	1.74	0.74	0.00561597
10517165	CD52 antigen	Cd52	1.74	0.6	0.0281183
10539769	NFU1 iron-sulfur cluster scaffold homolog (S. cerevisiae)	Nfu1	1.74	0.73	0.00697396
10574276	G protein-coupled receptor 97	Gpr97	1.74	0.8	0.002055
10587486	SET translocation	Set	1.74	0.64	0.0194252
10605143	Rho GTPase activating protein 4	Arhgap4	1.74	0.81	0.00155145
10349157	serine (or cysteine) peptidase inhibitor, clade B, member 2	Serpinb2	1.73	0.56	0.0383277
10357870	proline arginine-rich end leucine-rich repeat	Prelp	1.73	0.54	0.0431612
10363445	RIKEN cDNA 4632428N05 gene	4632428N05Rik	1.73	0.68	0.0126122
10415857	family with sequence similarity 167, member A	Fam167a	1.73	0.88	0.000279757
10472923	adenylate kinase 3-like 1	Ak3l1	1.73	0.62	0.0226029
10475990	solute carrier family 20, member 1	Slc20a1	1.73	0.87	0.000342925
10545569	regenerating islet-derived 3 gamma	Reg3g	1.73	0.65	0.0170592
10568024	coronin, actin binding protein 1A	Coro1a	1.73	0.74	0.00550822
10569504	tumor necrosis factor receptor superfamily, member 23	Tnfrsf23	1.73	0.53	0.0474723
10576661	integrin beta 1 (fibronectin receptor beta)	Itgb1	1.73	0.76	0.004141
10408610	tubulin, beta 2A	Tubb2a	1.72	0.82	0.0014611
10440077	RIKEN cDNA 2610528E23 gene	2610528E23Rik	1.72	0.88	0.00025952
10466104	coiled-coil domain containing 86	Ccdc86	1.72	0.88	0.00029771
10504450	GLI pathogenesis-related 2	Glipr2	1.72	0.85	0.00066485
10521759	slit homolog 2 (Drosophila)	Slit2	1.72	0.55	0.0405579
10530156			1.72	0.78	0.00298193
10541246	interleukin 17 receptor A	Il17ra	1.72	0.88	0.000235887
10575102	cirrhosis, autosomal recessive 1A (human)	Cirh1a	1.72	0.65	0.0176732
10588263	solute carrier organic anion transporter family, member 2a1	Slco2a1	1.72	0.7	0.00939614
10597279	chemokine (C-C motif) receptor-like 2	Ccrl2	1.72	0.84	0.000904138
10349427			1.71	0.54	0.0431554
10365290	carbohydrate sulfotransferase 11	Chst11	1.71	0.84	0.000789966
10367073	small nuclear ribonucleoprotein D2	Snrpd2	1.71	0.91	0.000103889
10409278	nuclear factor, interleukin 3, regulated	Nfil3	1.71	0.73	0.00664178
10430968	alpha 1,4-galactosyltransferase	A4galt	1.71	0.8	0.00207057
10458303	endothelial cell-specific chemotaxis regulator	Ecscr	1.71	0.74	0.00597276
10494227	LAG1 homolog, ceramide synthase 2	Lass2	1.71	0.64	0.0185263
10495405	solute carrier family 25 (mitochondrial carrier, phosphate carrier), member 24	Slc25a24	1.71	0.63	0.0220308
10495781	breast cancer anti-estrogen resistance 3	Bcar3	1.71	0.92	6.03e-05
10533213	2'-5' oligoadenylate synthetase 3	Oas3	1.71	0.59	0.0311728
10548905	epidermal growth factor receptor pathway substrate 8	Eps8	1.71	0.8	0.00222632
10549222	branched chain aminotransferase 1, cytosolic	Bcat1	1.71	0.72	0.00716878
10558410	protein tyrosine phosphatase, receptor type, E	Ptpre	1.71	0.86	0.00055209
10565218	interleukin 16	Il16	1.71	0.77	0.00350505
10569646	cyclin D1	Ccnd1	1.71	0.75	0.00482631
10592084	ST3 beta-galactoside alpha-2,3-sialyltransferase 4	St3gal4	1.71	0.78	0.00319042
10593219	nicotinamide N-methyltransferase	Nnmt	1.71	0.81	0.00164129
10606694	Bruton agammaglobulinemia tyrosine kinase	Btk	1.71	0.72	0.0069998
10375614	glutamine fructose-6-phosphate transaminase 2	Gfpt2	1.7	0.56	0.0369948
10379524	chemokine (C-C motif) ligand 11	Ccl11	1.7	0.7	0.0100656
10397606	thyroid stimulating hormone receptor	Tshr	1.7	0.77	0.00385951
10426315	leucine-rich repeat kinase 2	Lrrk2	1.7	0.73	0.00648956
10438626	ets variant gene 5	Etv5	1.7	0.66	0.015603
10510391	spermidine synthase	Srm	1.7	0.74	0.00533849
10601011	kinesin family member 4	Kif4	1.7	0.63	0.0215817
10398665	tumor necrosis factor, alpha-induced protein 2	Tnfaip2	1.69	0.65	0.0165887
10402283	inositol 1,3,4-triphosphate 5/6 kinase	Itpk1	1.69	0.76	0.00445431
10417273	esterase D/formylglutathione hydrolase	Esd	1.69	0.84	0.000812417
10448307	tumor necrosis factor receptor superfamily, member 12a	Tnfrsf12a	1.69	0.88	0.000250072
10464425	G protein-coupled receptor kinase 5	Grk5	1.69	0.72	0.00746718
10489705	solute carrier family 13 (sodium-dependent dicarboxylate transporter), member 3	Slc13a3	1.69	0.78	0.00319883
10490212	cathepsin Z	Ctsz	1.69	0.62	0.0226161
10496592	guanylate binding protein 2	Gbp2	1.69	0.55	0.0405133
10503370	heterogeneous nuclear ribonucleoprotein A3	Hnrnpa3	1.69	0.69	0.0114167
10534202	neutrophil cytosolic factor 1	Ncf1	1.69	0.67	0.0133311
10537184	caldesmon 1	Cald1	1.69	0.73	0.00637055
10548375	C-type lectin domain family 7, member a	Clec7a	1.69	0.61	0.025154
10576639	neuropilin 1	Nrp1	1.69	0.63	0.0215948
10588201			1.69	0.76	0.00406989
10589535	neutrophilic granule protein	Ngp	1.69	0.71	0.00842427
10358733	ral guanine nucleotide dissociation stimulator,-like 1	Rgl1	1.68	0.62	0.0238964
10380571	guanine nucleotide binding protein (G protein), gamma transducing activity polypeptide 2	Gngt2	1.68	0.82	0.0012677
10435075	transferrin receptor	Tfrc	1.68	0.67	0.0140955
10438603	insulin-like growth factor 2 mRNA binding protein 2	Igf2bp2	1.68	0.8	0.00218069
10462005	transmembrane protein 2	Tmem2	1.68	0.82	0.00127114
10462363	Janus kinase 2	Jak2	1.68	0.76	0.00401305
10484894	protein tyrosine phosphatase, receptor type, J	Ptprj	1.68	0.56	0.0385481
10490946	heat shock protein 90, alpha (cytosolic), class A member 1	Hsp90aa1	1.68	0.58	0.0321955
10493812	S100 calcium binding protein A4	S100a4	1.68	0.64	0.019123
10505000	nipsnap homolog 3B (C. elegans)	Nipsnap3b	1.68	0.89	0.000226442
10515293	LLP homolog, long-term synaptic facilitation (Aplysia)	Llph	1.68	0.7	0.00952421
10534940	paired immunoglobin-like type 2 receptor beta 2	Pilrb2	1.68	0.74	0.00543078
10543067	asparagine synthetase	Asns	1.68	0.66	0.0154257
10546604			1.68	0.53	0.0457031
10556598	xylosyltransferase 1	Xylt1	1.68	0.78	0.00323181
10582020	glycine cleavage system protein H (aminomethyl carrier)	Gcsh	1.68	0.73	0.00667129
10592106	toll-interleukin 1 receptor (TIR) domain-containing adaptor protein	Tirap	1.68	0.79	0.00235597
10344897	sulfatase 1	Sulf1	1.67	0.75	0.00500632
10396421	hypoxia inducible factor 1, alpha subunit	Hif1a	1.67	0.65	0.0171299
10409338	NOP16 nucleolar protein homolog (yeast)	Nop16	1.67	0.88	0.000291078
10453057	cytochrome P450, family 1, subfamily b, polypeptide 1	Cyp1b1	1.67	0.79	0.00237793
10463535	nucleolar and coiled-body phosphoprotein 1	Nolc1	1.67	0.86	0.000601676
10499639	CDC28 protein kinase 1b	Cks1b	1.67	0.76	0.00417543
10518069	EF hand domain containing 2	Efhd2	1.67	0.68	0.0118545
10525439	purinergic receptor P2X, ligand-gated ion channel 4	P2rx4	1.67	0.63	0.0205619
10579012	chondroitin sulfate N-acetylgalactosaminyltransferase 1	Csgalnact1	1.67	0.73	0.00646639
10353674	LSM5 homolog, U6 small nuclear RNA associated (S. cerevisiae)	Lsm5	1.66	0.71	0.00804281
10363901	ets variant gene 5	Etv5	1.66	0.8	0.00211016
10369815	cyclin-dependent kinase 1	Cdk1	1.66	0.81	0.00165454
10392221	platelet/endothelial cell adhesion molecule 1	Pecam1	1.66	0.65	0.0171019
10397530	RIKEN cDNA 1810035L17 gene	1810035L17Rik	1.66	0.88	0.00027431
10416411	esterase D/formylglutathione hydrolase	Esd	1.66	0.79	0.00237105
10427772	threonyl-tRNA synthetase	Tars	1.66	0.79	0.00250198
10465861	inner centromere protein	Incenp	1.66	0.77	0.00334916
10481518	prostaglandin E synthase	Ptges	1.66	0.53	0.0474962
10548326	C-type lectin domain family 2, member e	Clec2e	1.66	0.69	0.0107081
10548333	CD69 antigen	Cd69	1.66	0.92	5e-05
10553042	Ras interacting protein 1	Rasip1	1.66	0.92	5.02e-05
10569707	myeloid-associated differentiation marker	Myadm	1.66	0.59	0.0294017
10585186	RIKEN cDNA 1600029D21 gene	1600029D21Rik	1.66	0.75	0.00510374
10588836	GDP-mannose pyrophosphorylase B	Gmppb	1.66	0.77	0.00381007
10363350	procollagen-proline, 2-oxoglutarate 4-dioxygenase (proline 4-hydroxylase), alpha 1 polypeptide	P4ha1	1.65	0.67	0.0135291
10431974	Rap guanine nucleotide exchange factor (GEF) 3	Rapgef3	1.65	0.89	0.000189349
10441815	superoxide dismutase 2, mitochondrial	Sod2	1.65	0.86	0.000546067
10442219	zinc finger protein 52	Zfp52	1.65	0.52	0.0490653
10505451	orosomucoid 2	Orm2	1.65	0.91	9.3e-05
10526520	procollagen-lysine, 2-oxoglutarate 5-dioxygenase 3	Plod3	1.65	0.72	0.00704884
10560709	poliovirus receptor	Pvr	1.65	0.59	0.0295689
10595900	mitochondrial ribosomal protein S22	Mrps22	1.65	0.87	0.000372044
10372410	GLI pathogenesis-related 1 (glioma)	Glipr1	1.64	0.55	0.0390838
10403511	HEAT repeat containing 1	Heatr1	1.64	0.83	0.00099955
10407797	prolactin family 2, subfamily c, member 3	Prl2c3	1.64	0.8	0.00211016
10452213	general transcription factor IIF, polypeptide 1	Gtf2f1	1.64	0.78	0.00323181
10502881	ST6 (alpha-N-acetyl-neuraminyl-2,3-beta-galactosyl-1,3)-N-acetylgalactosaminide alpha-2,6-sialyltransferase 5	St6galnac5	1.64	0.72	0.00738623
10515836	cyclin B1	Ccnb1	1.64	0.61	0.0254215
10525942	glycosyltransferase 1 domain containing 1	Glt1d1	1.64	0.66	0.0154788
10534909	Sp110 nuclear body protein	Sp110	1.64	0.54	0.0428281
10545672	methylenetetrahydrofolate dehydrogenase (NAD+ dependent), methenyltetrahydrofolate cyclohydrolase	Mthfd2	1.64	0.89	0.000178453
10571696	caspase 3	Casp3	1.64	0.72	0.00730335
10586244	DENN/MADD domain containing 4A	Dennd4a	1.64	0.58	0.0328949
10346634	NOP58 ribonucleoprotein homolog (yeast)	Nop58	1.63	0.64	0.0199768
10369630	DEAD (Asp-Glu-Ala-Asp) box polypeptide 21	Ddx21	1.63	0.76	0.00407628
10378848	heat shock protein 90, alpha (cytosolic), class A member 1	Hsp90aa1	1.63	0.61	0.0251359
10384795	cytochrome b5 domain containing 1	Cyb5d1	1.63	0.72	0.00773505
10398121	bradykinin receptor, beta 1	Bdkrb1	1.63	0.85	0.00072022
10402615	heat shock protein 90, alpha (cytosolic), class A member 1	Hsp90aa1	1.63	0.63	0.0213432
10404487	predicted gene 11390	Gm11390	1.63	0.57	0.0343251
10413710	5'-nucleotidase domain containing 2	Nt5dc2	1.63	0.66	0.0154162
10433480	ribosomal protein L39-like	Rpl39l	1.63	0.72	0.00731095
10450957	centromere protein Q	Cenpq	1.63	0.57	0.0347219
10468249	cyclin M2	Cnnm2	1.63	0.67	0.0134733
10475965	polymerase (RNA) I polypeptide B	Polr1b	1.63	0.79	0.00255318
10495854	protease, serine, 12 neurotrypsin (motopsin)	Prss12	1.63	0.65	0.0181562
10512067	DEAD (Asp-Glu-Ala-Asp) box polypeptide 58	Ddx58	1.63	0.56	0.0379171
10515943	cytidine 5'-triphosphate synthase	Ctps	1.63	0.58	0.0330651
10527559	polymerase (RNA) I polypeptide D	Polr1d	1.63	0.75	0.00453589
10534570	ORAI calcium release-activated calcium modulator 2	Orai2	1.63	0.91	8.71e-05
10535807	FMS-like tyrosine kinase 1	Flt1	1.63	0.77	0.00375262
10546066	ISY1 splicing factor homolog (S. cerevisiae)	Isy1	1.63	0.75	0.00450861
10546434	a disintegrin-like and metallopeptidase (reprolysin type) with thrombospondin type 1 motif, 9	Adamts9	1.63	0.71	0.00835391
10550601	small nuclear ribonucleoprotein D2	Snrpd2	1.63	0.91	7.41e-05
10555695	ribonucleotide reductase M1	Rrm1	1.63	0.6	0.0274647
10556491	fatty acyl CoA reductase 1	Far1	1.63	0.56	0.0365217
10596273	DnaJ (Hsp40) homolog, subfamily C, member 13	Dnajc13	1.63	0.63	0.0206247
10346168	signal transducer and activator of transcription 4	Stat4	1.62	0.78	0.00277526
10347933	Sp140 nuclear body protein	Sp140	1.62	0.8	0.00211016
10375240	heat shock protein 1 (chaperonin)	Hspd1	1.62	0.54	0.042449
10397645	G-protein coupled receptor 65	Gpr65	1.62	0.54	0.0421867
10431792	pseudouridylate synthase 7 homolog (S. cerevisiae)-like	Pus7l	1.62	0.7	0.0102388
10432640			1.62	0.76	0.00427998
10474902	RAD51 homolog (S. cerevisiae)	Rad51	1.62	0.61	0.0253836
10484888	protein tyrosine phosphatase, receptor type, J	Ptprj	1.62	0.56	0.0376493
10515884	peptidyl prolyl isomerase H	Ppih	1.62	0.69	0.0103515
10531383	SDA1 domain containing 1	Sdad1	1.62	0.79	0.00235705
10554240	interferon-stimulated protein	Isg20	1.62	0.68	0.0117953
10562637	cyclin B1	Ccnb1	1.62	0.67	0.0144905
10569014	interferon induced transmembrane protein 2	Ifitm2	1.62	0.77	0.0036397
10571680	myeloid leukemia factor 1 interacting protein	Mlf1ip	1.62	0.57	0.0340859
10579525	plasmalemma vesicle associated protein	Plvap	1.62	0.62	0.0239227
10583519	intercellular adhesion molecule 1	Icam1	1.62	0.82	0.00126168
10593842	tetraspanin 3	Tspan3	1.62	0.58	0.0321955
10348632	twist homolog 2 (Drosophila)	Twist2	1.61	0.66	0.0154162
10351045			1.61	0.57	0.0343085
10358754			1.61	0.85	0.00072022
10363137	nuclear undecaprenyl pyrophosphate synthase 1 homolog (S. cerevisiae)	Nus1	1.61	0.73	0.00609867
10389775	phosphatidylcholine transfer protein	Pctp	1.61	0.54	0.0436247
10408762	eukaryotic translation elongation factor 1 epsilon 1	Eef1e1	1.61	0.75	0.00494493
10428004	ankyrin repeat domain 33B	Ankrd33b	1.61	0.86	0.000582863
10433885	CCAAT/enhancer binding protein (C/EBP), delta	Cebpd	1.61	0.71	0.00874579
10452980	eukaryotic translation initiation factor 2-alpha kinase 2	Eif2ak2	1.61	0.55	0.040916
10453939	laminin, alpha 3	Lama3	1.61	0.72	0.0078063
10459084	synaptopodin	Synpo	1.61	0.9	0.000152999
10473847	acid phosphatase 2, lysosomal	Acp2	1.61	0.68	0.0119874
10489204	transglutaminase 2, C polypeptide	Tgm2	1.61	0.62	0.0239631
10494322	acidic (leucine-rich) nuclear phosphoprotein 32 family, member E	Anp32e	1.61	0.63	0.0216672
10520650	carbamoyl-phosphate synthetase 2, aspartate transcarbamylase, and dihydroorotase	Cad	1.61	0.82	0.00131977
10529142	protein phosphatase 1G (formerly 2C), magnesium-dependent, gamma isoform	Ppm1g	1.61	0.75	0.00510374
10563780	E2F transcription factor 8	E2f8	1.61	0.61	0.0253635
10578880	tolloid-like	Tll1	1.61	0.71	0.00832312
10581434	dipeptidase 2	Dpep2	1.61	0.56	0.0376496
10346303	heat shock protein 1 (chaperonin 10)	Hspe1	1.6	0.78	0.00309233
10360806	calpain 2	Capn2	1.6	0.64	0.0195252
10378508	TSR1, 20S rRNA accumulation, homolog (yeast)	Tsr1	1.6	0.76	0.00434274
10382998	baculoviral IAP repeat-containing 5	Birc5	1.6	0.74	0.00523603
10397818	cleavage and polyadenylation specific factor 2	Cpsf2	1.6	0.76	0.00386616
10406111	solute carrier family 12, member 7	Slc12a7	1.6	0.85	0.000604905
10406676	lipoma HMGIC fusion partner-like 2	Lhfpl2	1.6	0.62	0.0243563
10411739	cyclin B1	Ccnb1	1.6	0.65	0.0171104
10418480	guanine nucleotide binding protein-like 3 (nucleolar)	Gnl3	1.6	0.75	0.00466153
10439009	apolipoprotein D	Apod	1.6	0.61	0.025677
10446376	mannosidase 2, alpha 1	Man2a1	1.6	0.71	0.00866328
10462390	CD274 antigen	Cd274	1.6	0.74	0.00554956
10470283	EGF-like domain 7	Egfl7	1.6	0.81	0.00162436
10477187	TPX2, microtubule-associated protein homolog (Xenopus laevis)	Tpx2	1.6	0.65	0.0181407
10493660			1.6	0.7	0.00952421
10504957	structural maintenance of chromosomes 2	Smc2	1.6	0.53	0.045437
10506680	transmembrane protein 48	Tmem48	1.6	0.72	0.00761178
10515431	kinesin family member 2C	Kif2c	1.6	0.64	0.0194252
10516908			1.6	0.53	0.0468239
10523151	chemokine (C-X-C motif) ligand 1	Cxcl1	1.6	0.76	0.00419206
10530692	kinase insert domain protein receptor	Kdr	1.6	0.75	0.00450874
10557156	polo-like kinase 1 (Drosophila)	Plk1	1.6	0.66	0.0155178
10564313	M-phase phosphoprotein 10 (U3 small nucleolar ribonucleoprotein)	Mphosph10	1.6	0.61	0.0246652
10569485	tumor necrosis factor receptor superfamily, member 26	Tnfrsf26	1.6	0.77	0.00359491
10572290	nuclear receptor 2C2-associated protein	Nr2c2ap	1.6	0.83	0.00102455
10575733	centromere protein N	Cenpn	1.6	0.74	0.00538598
10603702	LLP homolog, long-term synaptic facilitation (Aplysia)	Llph	1.6	0.73	0.00651557
10356312	nucleolin	Ncl	1.59	0.67	0.0144226
10378088	MYB binding protein (P160) 1a	Mybbp1a	1.59	0.83	0.00105461
10387363	cytochrome b5 domain containing 1	Cyb5d1	1.59	0.74	0.00560705
10398717	tRNA methyltransferase 61 homolog A (S. cerevisiae)	Trmt61a	1.59	0.84	0.000966745
10413152	RIKEN cDNA 1700112E06 gene	1700112E06Rik	1.59	0.68	0.0127743
10424245	family with sequence similarity 83, member A	Fam83a	1.59	0.57	0.0346848
10439276	family with sequence similarity 162, member A	Fam162a	1.59	0.56	0.0390619
10440794	RIKEN cDNA 2610039C10 gene	2610039C10Rik	1.59	0.75	0.00487692
10481654	folylpolyglutamyl synthetase	Fpgs	1.59	0.77	0.00344267
10483249	UDP-N-acetyl-alpha-D-galactosamine:polypeptide N-acetylgalactosaminyltransferase 3	Galnt3	1.59	0.64	0.0191585
10490104	aurora kinase A	Aurka	1.59	0.69	0.0104591
10493267	rho/rac guanine nucleotide exchange factor (GEF) 2	Arhgef2	1.59	0.8	0.00214601
10496539	guanylate binding protein 5	Gbp5	1.59	0.71	0.0088436
10498273	transmembrane 4 superfamily member 1	Tm4sf1	1.59	0.68	0.0118682
10518743	hexose-6-phosphate dehydrogenase (glucose 1-dehydrogenase)	H6pd	1.59	0.81	0.0015678
10521555	Ly1 antibody reactive clone	Lyar	1.59	0.77	0.00374972
10533729	vacuolar protein sorting 37B (yeast)	Vps37b	1.59	0.83	0.00122837
10535904	heat shock 105kDa/110kDa protein 1	Hsph1	1.59	0.59	0.0291909
10536483	testis derived transcript	Tes	1.59	0.79	0.00235705
10553993	small nuclear ribonucleoprotein polypeptide A'	Snrpa1	1.59	0.63	0.0207147
10565962	purinergic receptor P2Y, G-protein coupled 2	P2ry2	1.59	0.6	0.028817
10572635	stratifin	Sfn	1.59	0.63	0.0205415
10575120	syntrophin, basic 2	Sntb2	1.59	0.83	0.00123788
10575144	nuclear import 7 homolog (S. cerevisiae)	Nip7	1.59	0.83	0.00117107
10579872	tumor protein D52	Tpd52	1.59	0.88	0.000272678
10582862	Rho guanine nucleotide exchange factor (GEF) 12	Arhgef12	1.59	0.69	0.0104044
10586184	timeless interacting protein	Tipin	1.59	0.61	0.0247885
10590031	integrin alpha 9	Itga9	1.59	0.7	0.0100219
10591781	anillin, actin binding protein	Anln	1.59	0.54	0.0444418
10593668	Dmx-like 2	Dmxl2	1.59	0.87	0.000439502
10356082	phospholipid scramblase 1	Plscr1	1.58	0.79	0.00236284
10367436	CD63 antigen	Cd63	1.58	0.7	0.0100656
10380403	leucine rich repeat containing 59	Lrrc59	1.58	0.67	0.0139777
10382470	transmembrane protein 104	Tmem104	1.58	0.73	0.00634241
10384123	DEAD (Asp-Glu-Ala-Asp) box polypeptide 56	Ddx56	1.58	0.73	0.00683283
10385118	dedicator of cyto-kinesis 2	Dock2	1.58	0.62	0.0238076
10388010	complement component 1, q subcomponent binding protein	C1qbp	1.58	0.74	0.00524181
10391985	TATA box binding protein (Tbp)-associated factor, RNA polymerase I, D	Taf1d	1.58	0.59	0.0300863
10392815	cDNA sequence AF251705	AF251705	1.58	0.58	0.0323964
10394735	protein disulfide isomerase associated 6	Pdia6	1.58	0.76	0.00427998
10403076			1.58	0.78	0.0029511
10405587	transforming growth factor, beta induced	Tgfbi	1.58	0.59	0.0298781
10405739	TATA box binding protein (Tbp)-associated factor, RNA polymerase I, D	Taf1d	1.58	0.59	0.0300863
10407709	5-methyltetrahydrofolate-homocysteine methyltransferase	Mtr	1.58	0.69	0.0106226
10409988	TATA box binding protein (Tbp)-associated factor, RNA polymerase I, D	Taf1d	1.58	0.59	0.0300863
10422227	sprouty homolog 2 (Drosophila)	Spry2	1.58	0.84	0.000925928
10426098	cysteine-rich with EGF-like domains 2	Creld2	1.58	0.86	0.000464268
10427718	BRX1, biogenesis of ribosomes, homolog (S. cerevisiae)	Brix1	1.58	0.66	0.015603
10427997	ankyrin repeat domain 33B	Ankrd33b	1.58	0.79	0.00235705
10431874	solute carrier family 38, member 1	Slc38a1	1.58	0.74	0.00524388
10447702	peptidyl prolyl isomerase H	Ppih	1.58	0.62	0.0224832
10449575	peptidylprolyl isomerase (cyclophilin)-like 1	Ppil1	1.58	0.85	0.000601676
10461423	fatty acid desaturase 3	Fads3	1.58	0.57	0.0363328
10476093	NOP56 ribonucleoprotein homolog (yeast)	Nop56	1.58	0.82	0.00148038
10508392	ring finger protein 19B	Rnf19b	1.58	0.81	0.00155596
10517967	filamin binding LIM protein 1	Fblim1	1.58	0.63	0.020698
10539592	SET and MYND domain containing 5	Smyd5	1.58	0.77	0.00346628
10554005	histocompatibility 47	H47	1.58	0.73	0.00616649
10581577	DEAH (Asp-Glu-Ala-His) box polypeptide 38	Dhx38	1.58	0.9	0.000126778
10583318	TATA box binding protein (Tbp)-associated factor, RNA polymerase I, D	Taf1d	1.58	0.59	0.0300863
10592535	sortilin-related receptor, LDLR class A repeats-containing	Sorl1	1.58	0.78	0.00323181
10352767	NIMA (never in mitosis gene a)-related expressed kinase 2	Nek2	1.57	0.72	0.00704564
10358389	regulator of G-protein signaling 2	Rgs2	1.57	0.77	0.00355124
10359280	pappalysin 2	Pappa2	1.57	0.75	0.00450874
10360764	enabled homolog (Drosophila)	Enah	1.57	0.59	0.0291948
10392347	phosphatidylinositol transfer protein, cytoplasmic 1	Pitpnc1	1.57	0.74	0.00593247
10394749	nucleolar protein 10	Nol10	1.57	0.69	0.0116775
10405234	small nuclear ribonucleoprotein D2	Snrpd2	1.57	0.82	0.0014808
10407053	RIKEN cDNA 2810008M24 gene	2810008M24Rik	1.57	0.89	0.000189349
10428983	family with sequence similarity 49, member B	Fam49b	1.57	0.76	0.00415671
10441233	myxovirus (influenza virus) resistance 1	Mx1	1.57	0.62	0.0222202
10446693	WD repeat domain 43	Wdr43	1.57	0.74	0.00579584
10475866	BCL2-like 11 (apoptosis facilitator)	Bcl2l11	1.57	0.67	0.0134877
10482517	N-myc (and STAT) interactor	Nmi	1.57	0.71	0.00902389
10512701	translocase of outer mitochondrial membrane 5 homolog (yeast)	Tomm5	1.57	0.81	0.00158089
10523451	annexin A3	Anxa3	1.57	0.57	0.0355608
10538590			1.57	0.59	0.0298027
10563411	glutamate-rich WD repeat containing 1	Grwd1	1.57	0.81	0.00172588
10569494	tumor necrosis factor receptor superfamily, member 22	Tnfrsf22	1.57	0.72	0.00798331
10574427	inosine 5'-phosphate dehydrogenase 2	Impdh2	1.57	0.6	0.0268436
10574976	phospholipase A2, group XV	Pla2g15	1.57	0.72	0.00706315
10578019	nuclear distribution gene C homolog (Aspergillus)	Nudc	1.57	0.76	0.00393062
10585555	proline-serine-threonine phosphatase-interacting protein 1	Pstpip1	1.57	0.82	0.00138305
10377405	aurora kinase B	Aurkb	1.56	0.85	0.000733804
10389783			1.56	0.57	0.0351211
10390763	chemokine (C-C motif) receptor 7	Ccr7	1.56	0.73	0.00626382
10400405	nuclear factor of kappa light polypeptide gene enhancer in B-cells inhibitor, alpha	Nfkbia	1.56	0.67	0.013388
10418355	calcium channel, voltage-dependent, L type, alpha 1D subunit	Cacna1d	1.56	0.8	0.002055
10420426	RIKEN cDNA F630043A04 gene	F630043A04Rik	1.56	0.6	0.028359
10434675	DnaJ (Hsp40) homolog, subfamily B, member 11	Dnajb11	1.56	0.7	0.00977853
10436426	ORAI calcium release-activated calcium modulator 2	Orai2	1.56	0.89	0.000189158
10446907	tetratricopeptide repeat domain 27	Ttc27	1.56	0.65	0.0175843
10471457	ST6 (alpha-N-acetyl-neuraminyl-2,3-beta-galactosyl-1,3)-N-acetylgalactosaminide alpha-2,6-sialyltransferase 4	St6galnac4	1.56	0.71	0.00904351
10478884	snail homolog 1 (Drosophila)	Snai1	1.56	0.72	0.00780171
10506714	low density lipoprotein receptor-related protein 8, apolipoprotein e receptor	Lrp8	1.56	0.84	0.000863179
10508734	platelet-activating factor receptor	Ptafr	1.56	0.55	0.0399978
10539135	capping protein (actin filament), gelsolin-like	Capg	1.56	0.65	0.016582
10551696	RAS guanyl releasing protein 4	Rasgrp4	1.56	0.62	0.0236684
10554445	protein regulator of cytokinesis 1	Prc1	1.56	0.59	0.0293352
10573217	DEAD (Asp-Glu-Ala-Asp) box polypeptide 39	Ddx39	1.56	0.67	0.0138867
10582275	solute carrier family 7 (cationic amino acid transporter, y+ system), member 5	Slc7a5	1.56	0.75	0.00521067
10582599	nucleoporin 133	Nup133	1.56	0.67	0.014581
10583732	low density lipoprotein receptor	Ldlr	1.56	0.6	0.0267548
10591497	KRI1 homolog (S. cerevisiae)	Kri1	1.56	0.88	0.00029771
10600485	dyskeratosis congenita 1, dyskerin homolog (human)	Dkc1	1.56	0.58	0.0329449
10356278	Sp110 nuclear body protein	Sp110	1.55	0.61	0.0247885
10362538	laminin, alpha 4	Lama4	1.55	0.59	0.0298027
10381526	peptidyl prolyl isomerase H	Ppih	1.55	0.61	0.025128
10421172	solute carrier family 25, member 37	Slc25a37	1.55	0.77	0.0033438
10437945	minichromosome maintenance deficient 4 homolog (S. cerevisiae)	Mcm4	1.55	0.67	0.014085
10455588	heat shock protein 1 (chaperonin 10)	Hspe1	1.55	0.75	0.00479031
10458589	PRELI domain containing 2	Prelid2	1.55	0.61	0.0252338
10470893	SET translocation	Set	1.55	0.67	0.014146
10473363	translocase of inner mitochondrial membrane 10 homolog (yeast)	Timm10	1.55	0.82	0.00144604
10494662	tyrosine 3-monooxygenase/tryptophan 5-monooxygenase activation protein, eta polypeptide	Ywhah	1.55	0.61	0.0258586
10517060	nuclear distribution gene C homolog (Aspergillus)	Nudc	1.55	0.86	0.000464268
10530806	phosphoribosyl pyrophosphate amidotransferase	Ppat	1.55	0.61	0.0247885
10534456	huntingtin interacting protein 1	Hip1	1.55	0.73	0.00651971
10554094	insulin-like growth factor I receptor	Igf1r	1.55	0.87	0.000436376
10562461	RIKEN cDNA C230052I12 gene	C230052I12Rik	1.55	0.67	0.0146179
10565204	basonuclin 1	Bnc1	1.55	0.78	0.00303184
10580033	CD97 antigen	Cd97	1.55	0.57	0.0357398
10588669	Ras association (RalGDS/AF-6) domain family member 1	Rassf1	1.55	0.95	5.5e-06
10595614	RIKEN cDNA 2810026P18 gene	2810026P18Rik	1.55	0.58	0.0314611
10604763	actin related protein 2/3 complex, subunit 1B	Arpc1b	1.55	0.63	0.0202535
10605256	filamin, alpha	Flna	1.55	0.87	0.000346927
10344723	RRS1 ribosome biogenesis regulator homolog (S. cerevisiae)	Rrs1	1.54	0.55	0.0393765
10356248	RIKEN cDNA C130026I21 gene	C130026I21Rik	1.54	0.78	0.00330328
10358408	regulator of G-protein signaling 1	Rgs1	1.54	0.6	0.0275036
10376060	interferon regulatory factor 1	Irf1	1.54	0.72	0.00704884
10410560	thyroid hormone receptor interactor 13	Trip13	1.54	0.66	0.016092
10415875	RIKEN cDNA 2610028A01 gene	2610028A01Rik	1.54	0.72	0.00780787
10422854	nucleoporin 155	Nup155	1.54	0.65	0.0171831
10429580			1.54	0.71	0.00821836
10430245	myosin, heavy polypeptide 9, non-muscle	Myh9	1.54	0.88	0.000291241
10442098	formyl peptide receptor 3	Fpr3	1.54	0.85	0.000663257
10451225	polymerase (DNA directed), eta (RAD 30 related)	Polh	1.54	0.74	0.00571024
10460108	glucosamine-phosphate N-acetyltransferase 1	Gnpnat1	1.54	0.69	0.0108752
10467344	nucleolar complex associated 3 homolog (S. cerevisiae)	Noc3l	1.54	0.71	0.00812444
10471586	heat shock protein 5	Hspa5	1.54	0.74	0.00599856
10473414	structure specific recognition protein 1	Ssrp1	1.54	0.74	0.00564684
10492428	TCDD-inducible poly(ADP-ribose) polymerase	Tiparp	1.54	0.61	0.0249294
10498827	folliculin interacting protein 2	Fnip2	1.54	0.66	0.0148926
10503134	syndecan binding protein	Sdcbp	1.54	0.69	0.0115013
10517486			1.54	0.78	0.0032606
10521690	peptidyl prolyl isomerase H	Ppih	1.54	0.66	0.015196
10536799	family with sequence similarity 71, member F2	Fam71f2	1.54	0.85	0.000704641
10539882	RuvB-like protein 1	Ruvbl1	1.54	0.82	0.00126701
10541091	gem (nuclear organelle) associated protein 6	Gemin6	1.54	0.67	0.0139941
10547251	BMS1 homolog, ribosome assembly protein (yeast)	Bms1	1.54	0.7	0.00954996
10562578	processing of precursor 4, ribonuclease P/MRP family, (S. cerevisiae)	Pop4	1.54	0.8	0.00219597
10566578	GTPase, very large interferon inducible 1	Gvin1	1.54	0.54	0.0421762
10583496	peter pan homolog (Drosophila)	Ppan	1.54	0.85	0.000709646
10353004	CDC28 protein kinase regulatory subunit 2	Cks2	1.53	0.63	0.0214638
10354203			1.53	0.52	0.0483065
10364051	small nuclear ribonucleoprotein D3	Snrpd3	1.53	0.8	0.00214006
10368739	general transcription factor IIIC, polypeptide 6, alpha	Gtf3c6	1.53	0.52	0.0495479
10389505			1.53	0.93	4.08e-05
10393844	THO complex 4	Thoc4	1.53	0.81	0.00162686
10397763	RIKEN cDNA 9030617O03 gene	9030617O03Rik	1.53	0.67	0.014037
10431612	RAB, member of RAS oncogene family-like 2A	Rabl2a	1.53	0.58	0.0326742
10432236	Rho family GTPase 1	Rnd1	1.53	0.7	0.0102732
10451993	DNA segment, Chr 17, Wayne State University 104, expressed	D17Wsu104e	1.53	0.78	0.00280485
10459730	malic enzyme 2, NAD(+)-dependent, mitochondrial	Me2	1.53	0.77	0.00369328
10475487	solute carrier family 28 (sodium-coupled nucleoside transporter), member 2	Slc28a2	1.53	0.66	0.0162659
10486396	EH-domain containing 4	Ehd4	1.53	0.68	0.0126389
10491551	exosome component 9	Exosc9	1.53	0.74	0.00563005
10497285	inositol (myo)-1(or 4)-monophosphatase 1	Impa1	1.53	0.73	0.00648956
10497503	karyopherin (importin) alpha 2	Kpna2	1.53	0.56	0.0379171
10503107	RIKEN cDNA 6330407A03 gene	6330407A03Rik	1.53	0.6	0.027509
10514221	perilipin 2	Plin2	1.53	0.58	0.0325553
10517274	selenoprotein N, 1	Sepn1	1.53	0.75	0.004741
10528077	DBF4 homolog (S. cerevisiae)	Dbf4	1.53	0.57	0.0346274
10535213	sorting nexin 8	Snx8	1.53	0.78	0.00291754
10543120	islet cell autoantigen 1	Ica1	1.53	0.65	0.017865
10548086	RAD51 associated protein 1	Rad51ap1	1.53	0.68	0.0131294
10548385	oxidized low density lipoprotein (lectin-like) receptor 1	Olr1	1.53	0.67	0.0144226
10565315	fumarylacetoacetate hydrolase	Fah	1.53	0.67	0.0133756
10584712	hypoxia up-regulated 1	Hyou1	1.53	0.71	0.00900787
10348451	chemokine (C-X-C motif) receptor 7	Cxcr7	1.52	0.77	0.00345971
10349051	tumor necrosis factor receptor superfamily, member 11a	Tnfrsf11a	1.52	0.67	0.0135479
10351603	Rho GTPase activating protein 30	Arhgap30	1.52	0.77	0.00367213
10366277	E2F transcription factor 7	E2f7	1.52	0.79	0.00237793
10366796	methyltransferase like 1	Mettl1	1.52	0.85	0.000634591
10367154	glutaminase 2 (liver, mitochondrial)	Gls2	1.52	0.76	0.0040131
10367641	methylenetetrahydrofolate dehydrogenase (NADP+ dependent) 1-like	Mthfd1l	1.52	0.68	0.0128326
10373223	low density lipoprotein receptor-related protein 1	Lrp1	1.52	0.69	0.0109276
10375578	FMS-like tyrosine kinase 4	Flt4	1.52	0.63	0.0211934
10375880	NHP2 ribonucleoprotein homolog (yeast)	Nhp2	1.52	0.68	0.0123678
10392098	FtsJ homolog 3 (E. coli)	Ftsj3	1.52	0.78	0.00323181
10400883	translocase of inner mitochondrial membrane 9 homolog (yeast)	Timm9	1.52	0.76	0.00436156
10401527	latent transforming growth factor beta binding protein 2	Ltbp2	1.52	0.69	0.0117137
10404717	PAK1 interacting protein 1	Pak1ip1	1.52	0.85	0.000654558
10416230	tumor necrosis factor receptor superfamily, member 10b	Tnfrsf10b	1.52	0.82	0.0013234
10416566	epithelial stromal interaction 1 (breast)	Epsti1	1.52	0.55	0.0405056
10424188	Mdm2, transformed 3T3 cell double minute p53 binding protein	Mtbp	1.52	0.62	0.0225466
10427131	sterol O-acyltransferase 2	Soat2	1.52	0.78	0.00295734
10442786	tryptase beta 2	Tpsb2	1.52	0.58	0.0320449
10450948	RIKEN cDNA 9130008F23 gene	9130008F23Rik	1.52	0.79	0.00266616
10465427	ribosomal protein S6 kinase, polypeptide 4	Rps6ka4	1.52	0.61	0.0261667
10471191	exosome component 2	Exosc2	1.52	0.81	0.00180142
10471550	ribosomal protein L12	Rpl12	1.52	0.75	0.00457904
10495675	coagulation factor III	F3	1.52	0.63	0.0214671
10497214	tumor protein D52	Tpd52	1.52	0.78	0.00274481
10521205	SH3-domain binding protein 2	Sh3bp2	1.52	0.69	0.0109447
10562563	cyclin E1	Ccne1	1.52	0.7	0.00955473
10577757	a disintegrin and metallopeptidase domain 9 (meltrin gamma)	Adam9	1.52	0.69	0.0110779
10584142	E26 avian leukemia oncogene 1, 5' domain	Ets1	1.52	0.83	0.00100643
10584674	melanoma cell adhesion molecule	Mcam	1.52	0.77	0.00352287
10588691	hyaluronoglucosaminidase 1	Hyal1	1.52	0.79	0.00237793
10597648	myeloid differentiation primary response gene 88	Myd88	1.52	0.65	0.0173008
10598403	PRA1 domain family 2	Praf2	1.52	0.57	0.034978
10606071	excision repair cross-complementing rodent repair deficiency complementation group 6 - like	Ercc6l	1.52	0.7	0.0102831
10355037	WD repeat domain 12	Wdr12	1.51	0.65	0.0179693
10371591	RIKEN cDNA 4930547N16 gene	4930547N16Rik	1.51	0.54	0.0438223
10381548	cDNA sequence BC030867	BC030867	1.51	0.78	0.00303184
10391811	kinesin family member 18B	Kif18b	1.51	0.73	0.00649365
10404702	glucosaminyl (N-acetyl) transferase 2, I-branching enzyme	Gcnt2	1.51	0.83	0.00100643
10405185	CDC28 protein kinase regulatory subunit 2	Cks2	1.51	0.63	0.0204583
10405994	mediator of RNA polymerase II transcription, subunit 10 homolog (NUT2, S. cerevisiae)	Med10	1.51	0.77	0.00372939
10412298	integrin alpha 1	Itga1	1.51	0.69	0.0111211
10415081	predicted gene, EG665955	EG665955	1.51	0.61	0.0251359
10415377	RIKEN cDNA 2610027L16 gene	2610027L16Rik	1.51	0.82	0.00137185
10420097	Terf1 (TRF1)-interacting nuclear factor 2	Tinf2	1.51	0.77	0.00350664
10425046	apolipoprotein L 7e	Apol7e	1.51	0.64	0.0190343
10428690	mitochondrial ribosomal protein L13	Mrpl13	1.51	0.8	0.00204298
10429491	activity regulated cytoskeletal-associated protein	Arc	1.51	0.56	0.0380038
10431948	RNA polymerase II associated protein 3	Rpap3	1.51	0.76	0.00391236
10445894	enhancer of rudimentary homolog (Drosophila)	Erh	1.51	0.79	0.00235367
10459405	asparaginyl-tRNA synthetase	Nars	1.51	0.72	0.00786981
10461365	eukaryotic translation elongation factor 1 gamma	Eef1g	1.51	0.75	0.0045487
10466848	DNA segment, Chr 19, Brigham & Women's Genetics 1357 expressed	D19Bwg1357e	1.51	0.62	0.0236023
10473024	alkylglycerone phosphate synthase	Agps	1.51	0.73	0.00609865
10476021	signal-regulatory protein alpha	Sirpa	1.51	0.57	0.0351658
10476401	phospholipase C, beta 1	Plcb1	1.51	0.77	0.00350565
10477169	inhibitor of DNA binding 1	Id1	1.51	0.6	0.0283969
10479560	regulator of telomere elongation helicase 1	Rtel1	1.51	0.81	0.00162745
10493193	chaperonin containing Tcp1, subunit 3 (gamma)	Cct3	1.51	0.86	0.000582863
10496204	centromere protein E	Cenpe	1.51	0.56	0.0372838
10520121	predicted gene, EG665955	EG665955	1.51	0.61	0.0251359
10532390	nucleolar complex associated 4 homolog (S. cerevisiae)	Noc4l	1.51	0.71	0.00895721
10549552	PRP31 pre-mRNA processing factor 31 homolog (yeast)	Prpf31	1.51	0.84	0.000789966
10556280	SWA-70 protein	Swap70	1.51	0.81	0.00182883
10558325	BRCA2 and CDKN1A interacting protein	Bccip	1.51	0.76	0.00419206
10558971	adaptor protein complex AP-2, alpha 2 subunit	Ap2a2	1.51	0.64	0.0196749
10564938	feline sarcoma oncogene	Fes	1.51	0.79	0.00271424
10568150	kinesin family member 22	Kif22	1.51	0.71	0.00867025
10578405	predicted gene, EG665955	EG665955	1.51	0.61	0.0251359
10586076	predicted gene, EG665955	EG665955	1.51	0.61	0.0251359
10587508	Ttk protein kinase	Ttk	1.51	0.52	0.0484287
10592719	OAF homolog (Drosophila)	Oaf	1.51	0.76	0.00386616
10364239	solute carrier family 19 (sodium/hydrogen exchanger), member 1	Slc19a1	1.5	0.85	0.000652308
10370422	PWP2 periodic tryptophan protein homolog (yeast)	Pwp2	1.5	0.81	0.0015554
10409767	golgi membrane protein 1	Golm1	1.5	0.78	0.00284667
10481164	solute carrier family 2 (facilitated glucose transporter), member 6	Slc2a6	1.5	0.84	0.000817459
10550388	guanine nucleotide binding protein (G protein), gamma 8	Gng8	1.5	0.83	0.000989697
10563014	protein arginine N-methyltransferase 1	Prmt1	1.5	0.83	0.00117107
10568115	major vault protein	Mvp	1.5	0.79	0.00255951
10600698	RIKEN cDNA 5430427O19 gene	5430427O19Rik	1.5	0.74	0.00584681

## Sheet: A'1_KEGG
Table S4.	(B) Functional annotation of genes belonging to the Vav2/Vav3-dependent A1 cluster using the KEGG pathway system.
Category	Term	Count	%	P value	Genes
KEGG_PATHWAY	mmu04060:Cytokine-cytokine receptor interaction	51	5.80205	5.74987e-15	OSMR, LOC100044702, IL19, CXCR2, CXCL12, IL17RA, TNFRSF11A, CLCF1, CSF3R, CSF2RB, IL1B, IL18RAP, IL24, GM4223, INHBB, OSM, INHBA, IFNAR2, CCR7, TNFRSF10B, CCR5, PPBP, CCR2, PDGFRA, CSF3, CXCL1, IL1R1, CCL3, TNF, CCL2, CXCL5, CSF2RB2, TNFRSF12A, CCR1, IL4RA, CXCL2, CCL9, CCL8, PF4, CCL4, CCL7, CCL6, TNFRSF1B, IL10RA, IL6, FLT1, FLT4, HGF, KDR, CCL11, TSLP, CXCL14, CXCL13, LOC100045165
KEGG_PATHWAY	mmu04062:Chemokine signaling pathway	33	3.75427	3.36854e-08	CXCL1, CCL3, CCL2, FGR, CXCL5, CCR1, CXCL2, LOC100044702, CCL9, CCL8, NFKBIA, CXCR2, PF4, CXCL12, CCL4, CCL7, CCL6, GNG8, DOCK2, PLCB1, LYN, NCF1, HCK, VAV1, CCL11, CCR7, GNGT2, CCR5, PPBP, CXCL14, CXCL13, CCR2, JAK2, GRK5
KEGG_PATHWAY	mmu04621:NOD-like receptor signaling pathway	17	1.93402	5.39849e-07	CXCL1, IL6, TNF, CCL2, HSP90AA1, CXCL2, CCL8, NFKBIA, NLRP3, GM5511, CCL7, CCL11, NAIP1-RS1, MEFV, NAIP2, NAIP5, PSTPIP1, IL1B, TNFAIP3
KEGG_PATHWAY	mmu04640:Hematopoietic cell lineage	17	1.93402	3.66035e-05	CSF3, IL6, IL1R1, TNF, IL4RA, ITGA1, ITGA2, ITGA3, FCGR1, ITGAM, GM4223, CD38, TFRC, ITGA5, CD33, IL1B, CSF3R, LOC100045165, CD14
KEGG_PATHWAY	mmu04620:Toll-like receptor signaling pathway	17	1.93402	0.000279361	CCL3, IL6, TNF, TLR1, TIRAP, NFKBIA, TLR4, TLR6, CCL4, TLR8, IFNAR2, MYD88, CD80, IL1B, LBP, CD14, SPP1
KEGG_PATHWAY	mmu04510:Focal adhesion	26	2.95791	0.000368871	TNC, ITGB4, ITGB1, IGF1R, LAMB3, THBS1, SPP1, FLT1, FLT4, ITGA1, ACTN1, ITGA2, ITGA3, HGF, CAPN2, VAV1, FLNA, KDR, ITGA9, CCND1, LAMA4, LAMA3, LOC640441, ITGA5, ITGA7, PDGFRA, LAMC2
KEGG_PATHWAY	mmu04512:ECM-receptor interaction	15	1.70648	0.000425795	TNC, ITGB4, ITGA1, ITGA2, ITGA3, ITGB1, ITGA9, LAMB3, LAMA4, LAMA3, LOC640441, ITGA5, ITGA7, LAMC2, THBS1, SPP1
KEGG_PATHWAY	mmu04623:Cytosolic DNA-sensing pathway	11	1.25142	0.00155417	DDX58, IFI202B, TMEM173, IL6, GM12751, POLR1D, RIPK3, IL1B, NFKBIA, IL33, CCL4, ZBP1
KEGG_PATHWAY	mmu05222:Small cell lung cancer	14	1.59272	0.00173904	CKS1B, PTGS2, ITGA2, NFKBIA, ITGA3, RB1, ITGB1, CCNE1, CCND1, LAMA4, LAMB3, LAMA3, LAMC2, NOS2, GM10124, GM6340
KEGG_PATHWAY	mmu04670:Leukocyte transendothelial migration	17	1.93402	0.00217439	ICAM1, NCF2, NCF1, MMP9, NCF4, ACTN1, ITGB2, CXCL12, VAV1, ITGB1, CDH5, ITGAM, VCAM1, CYBA, NCF2-RS, PECAM1, MSN, RAPGEF3
KEGG_PATHWAY	mmu04630:Jak-STAT signaling pathway	19	2.16155	0.00485521	CSF3, IL6, OSMR, CSF2RB2, SOCS3, IL4RA, IL19, IL24, GM4223, OSM, IFNAR2, TSLP, SPRY2, STAT4, CCND1, CLCF1, IL10RA, CSF2RB, CSF3R, JAK2, LOC100045165
KEGG_PATHWAY	mmu05412:Arrhythmogenic right ventricular cardiomyopathy (ARVC)	11	1.25142	0.0149361	ITGA9, ITGA5, ITGA7, ITGA1, ITGB4, ITGA2, ACTN1, DSC2, ITGA3, CACNA1D, ITGB1
KEGG_PATHWAY	mmu04650:Natural killer cell mediated cytotoxicity	15	1.70648	0.0159235	ICAM1, TNF, FCGR4, SYKB, ITGB2, VAV1, RAET1B, FCGR3, RAET1A, RAET1C, IFNAR2, RAET1D, CASP3, RAET1E, TNFRSF10B, FCER1G, SH3BP2, LCP2, TYROBP
KEGG_PATHWAY	mmu05200:Pathways in cancer	30	3.41297	0.0220658	CKS1B, LOC100048681, FGF7, PTGS2, MMP9, NFKBIA, SFPI1, GM5511, ITGB1, IGF1R, CCNE1, LAMB3, CASP3, CSF3R, NOS2, MMP1B, GM6340, IL6, HSP90AA1, ITGA2, FGF23, BIRC5, ITGA3, RB1, HGF, GM4223, RAD51, CCND1, LAMA4, HIF1A, LAMA3, RASSF1, PDGFRA, LAMC2, GM10124, LOC100045165
KEGG_PATHWAY	mmu04662:B cell receptor signaling pathway	11	1.25142	0.0226911	LYN, IFITM1, FCGR2B, NFKBIE, LILRB3, LOC100044531, NFKBIA, PIK3AP1, SYKB, INPP5D, VAV1, BTK
KEGG_PATHWAY	mmu04810:Regulation of actin cytoskeleton	22	2.50284	0.0230239	ENAH, LOC100048681, FGF7, ITGB4, ITGA1, ITGA2, FGF23, NCKAP1L, ACTN1, BDKRB1, ITGB2, ITGA3, VAV1, ITGB1, ITGAM, ARPC1B, ITGA9, ITGA5, RRAS2, ITGA7, PDGFRA, MSN, CD14
KEGG_PATHWAY	mmu04115:p53 signaling pathway	10	1.13766	0.0232945	CDK1, SFN, GM8416, GM4870, CCNB1, LOC100045322, CCNE1, CCND1, CASP3, LOC675255, GM5279, LOC640441, GM7850, RRM2, SERPINE1, GM5593, GADD45B, THBS1
KEGG_PATHWAY	mmu05410:Hypertrophic cardiomyopathy (HCM)	11	1.25142	0.0307288	ITGA9, IL6, TNF, ITGA5, ITGA7, ITGA1, ITGB4, ITGA2, ITGA3, CACNA1D, ITGB1
KEGG_PATHWAY	mmu00250:Alanine, aspartate and glutamate metabolism	6	0.682594	0.0331395	GLS2, ASS1, GFPT2, ASNS, CAD, PPAT
KEGG_PATHWAY	mmu04610:Complement and coagulation cascades	10	1.13766	0.0375866	THBD, C5AR1, F10, MASP1, CFB, F3, SERPINE1, BDKRB1, PLAU, PLAUR
KEGG_PATHWAY	mmu04210:Apoptosis	11	1.25142	0.0379486	CASP3, IL1R1, TNF, MYD88, TNFRSF10B, CSF2RB2, IL1B, NFKBIA, CSF2RB, CAPN2, NGF
KEGG_PATHWAY	mmu00330:Arginine and proline metabolism	8	0.910125	0.0404992	ODC1, GM9115, ASS1, SRM, GM7278, LOC676173, GLS2, ARG1, GM15645, P4HA1, ARG2, GM7993, GM6742, NOS2
KEGG_PATHWAY	mmu04514:Cell adhesion molecules (CAMs)	16	1.82025	0.0476017	SELP, ICAM1, PTPRC, SELL, ITGB2, ITGB1, CDH5, ITGAM, VCAM1, ITGA9, SIGLEC1, CD80, CD274, PECAM1, SELE, SELPLG
KEGG_PATHWAY	mmu00910:Nitrogen metabolism	5	0.568828	0.0479818	GLS2, CTH, CAR9, ASNS, CAR4
KEGG_PATHWAY	mmu04666:Fc gamma R-mediated phagocytosis	11	1.25142	0.0741876	ARPC1B, PTPRC, DOCK2, LYN, FCGR2B, NCF1, HCK, SYKB, INPP5D, VAV1, FCGR1
KEGG_PATHWAY	mmu04110:Cell cycle	13	1.47895	0.0894074	CDK1, DBF4, TTK, RB1, SFN, MCM3, GM8416, MCM4, ORC1L, GM4870, LOC100045322, CCNB1, CCNE1, CCND1, LOC675255, GM5279, PLK1, GM7850, GM5593, GADD45B
KEGG_PATHWAY	mmu00480:Glutathione metabolism	7	0.796359	0.0947572	LOC630729, ODC1, GSTA4, GM9115, SRM, GM7278, LOC676173, GSR, GGT5, GM15645, RRM2, GM7993, RRM1, GM6742

## Sheet: A'2
Table S4.	(C) Vav2/Vav3-dependent genes belonging to the A2 cluster. Fold change indicates the increase in abundance of that transcript in the skin of wild type animals 24 hours upon the TPA treatment versus the rest of samples done at that time point. For the sake of simplicity, only transcripts showing a fold change equal or higher than 1.5 have been included in this list.
Probesets	Gene designation	Gene	Fold Change	Pearson Correlation	Q value
10515134	selection and upkeep of intraepithelial T cells 9	Skint9	-12.92	-0.76	0.00429793
10598075			-6.2	-0.87	0.000337111
10558673	cytochrome P450, family 2, subfamily e, polypeptide 1	Cyp2e1	-4.97	-0.82	0.00130227
10515144	selection and upkeep of intraepithelial T cells 10	Skint10	-4.49	-0.78	0.00276365
10387838	arachidonate lipoxygenase, epidermal	Alox12e	-4.23	-0.8	0.0022412
10382846	cDNA sequence BC018473	BC018473	-4.08	-0.57	0.0359182
10398032	serine (or cysteine) peptidase inhibitor, clade A, member 3B	Serpina3b	-3.96	-0.57	0.0339283
10408543			-3.93	-0.63	0.0218642
10429510	RIKEN cDNA 2300005B03 gene	2300005B03Rik	-3.76	-0.81	0.00180177
10493916	filaggrin family member 2	Flg2	-3.62	-0.68	0.0125516
10551273	cytochrome P450, family 2, subfamily g, polypeptide 1	Cyp2g1	-3.52	-0.69	0.0114343
10499870	loricrin	Lor	-3.45	-0.89	0.000189349
10504755			-3.41	-0.84	0.000836964
10502565	chloride channel calcium activated 2	Clca2	-3.24	-0.81	0.0016225
10499954	late cornified envelope 1M	Lce1m	-3.1	-0.6	0.028042
10485700	butyrobetaine (gamma), 2-oxoglutarate dioxygenase 1 (gamma-butyrobetaine hydroxylase)	Bbox1	-3.04	-0.8	0.00211016
10348791	anoctamin 7	Ano7	-2.82	-0.68	0.011865
10390831	keratin 10	Krt10	-2.81	-0.94	1.29e-05
10525165	2'-5' oligoadenylate synthetase 1F	Oas1f	-2.81	-0.82	0.00150376
10504164	chemokine (C-C motif) ligand 27A	Ccl27a	-2.78	-0.66	0.0157262
10504194	chemokine (C-C motif) ligand 27A	Ccl27a	-2.78	-0.66	0.0157262
10499945	late cornified envelope 1L	Lce1l	-2.75	-0.81	0.00180111
10538890			-2.75	-0.8	0.00222632
10352813			-2.73	-0.61	0.0254242
10494016	thioesterase superfamily member 5	Them5	-2.7	-0.83	0.00102455
10499909	late cornified envelope 6A	Lce6a	-2.67	-0.88	0.00029771
10405047	asporin	Aspn	-2.64	-0.64	0.0183055
10544932	indolethylamine N-methyltransferase	Inmt	-2.62	-0.72	0.00798246
10402428	serine (or cysteine) peptidase inhibitor, clade A (alpha-1 antiproteinase, antitrypsin), member 12	Serpina12	-2.61	-0.73	0.00692851
10499935	late cornified envelope 1I	Lce1i	-2.58	-0.82	0.00147313
10365769	histidine ammonia lyase	Hal	-2.56	-0.87	0.000372044
10472235	death associated protein-like 1	Dapl1	-2.56	-0.54	0.0443146
10364317			-2.54	-0.73	0.00691998
10499914	late cornified envelope 1B	Lce1b	-2.53	-0.73	0.00644976
10499921	late cornified envelope 1D	Lce1d	-2.51	-0.84	0.000822025
10349118	serine (or cysteine) peptidase inhibitor, clade B (ovalbumin), member 12	Serpinb12	-2.49	-0.61	0.0251359
10507062	selection and upkeep of intraepithelial T cells 4	Skint4	-2.47	-0.8	0.00214064
10538892			-2.46	-0.77	0.00331268
10493889	late cornified envelope 1C	Lce1c	-2.44	-0.87	0.000372044
10504753			-2.44	-0.78	0.00318891
10504761			-2.43	-0.77	0.00358521
10436095	resistin like alpha	Retnla	-2.41	-0.63	0.0211919
10502552	chloride channel calcium activated 1	Clca1	-2.41	-0.75	0.00450698
10398326	maternally expressed 3	Meg3	-2.4	-0.84	0.000789966
10429500	secreted Ly6/Plaur domain containing 1	Slurp1	-2.4	-0.61	0.0252435
10395389	sclerostin domain containing 1	Sostdc1	-2.36	-0.82	0.00148038
10593225	zinc finger and BTB domain containing 16	Zbtb16	-2.36	-0.67	0.0139941
10523175	epiregulin	Ereg	-2.32	-0.75	0.00490672
10563170	dickkopf-like 1	Dkkl1	-2.31	-0.74	0.00558688
10370522	caspase 14	Casp14	-2.3	-0.67	0.0137659
10499917	late cornified envelope 1A2	Lce1a2	-2.29	-0.75	0.00496981
10605938	pyrimidinergic receptor P2Y, G-protein coupled, 4	P2ry4	-2.29	-0.76	0.00396701
10462565	lipase, family member N	Lipn	-2.28	-0.74	0.00543078
10512315	chemokine (C-C motif) ligand 27A	Ccl27a	-2.28	-0.69	0.0113805
10376778	microfibrillar-associated protein 4	Mfap4	-2.26	-0.75	0.00518389
10391025	keratin 15	Krt15	-2.26	-0.67	0.0146267
10499927	late cornified envelope 1F	Lce1f	-2.26	-0.8	0.00194272
10543017	pyruvate dehydrogenase kinase, isoenzyme 4	Pdk4	-2.26	-0.61	0.0254242
10349147	serine (or cysteine) peptidase inhibitor, clade B, member 7	Serpinb7	-2.25	-0.66	0.0151182
10444879	psoriasis susceptibility 1 candidate 2 (human)	Psors1c2	-2.24	-0.62	0.0226641
10430297	parvalbumin	Pvalb	-2.23	-0.55	0.0397669
10499932	late cornified envelope 1H	Lce1h	-2.23	-0.75	0.00492781
10602733			-2.23	-0.66	0.0147847
10606654	X Kell blood group precursor related X linked	Xkrx	-2.23	-0.89	0.000184243
10398354			-2.22	-0.53	0.0463865
10530998	transmembrane protease, serine 11f	Tmprss11f	-2.22	-0.82	0.00126701
10375432	cytoplasmic FMR1 interacting protein 2	Cyfip2	-2.19	-0.78	0.00290967
10432907	keratin 78	Krt78	-2.18	-0.73	0.00694927
10551264	cytochrome P450, family 2, subfamily b, polypeptide 19	Cyp2b19	-2.18	-0.78	0.00316233
10366546	carboxypeptidase M	Cpm	-2.17	-0.67	0.0138087
10499941	keratinocyte expressed, proline-rich	Kprp	-2.17	-0.81	0.00172588
10382492	otopetrin 3	Otop3	-2.16	-0.84	0.000905951
10391013	keratin 13	Krt13	-2.16	-0.56	0.038246
10507076	selection and upkeep of intraepithelial T cells 3	Skint3	-2.16	-0.82	0.00133078
10392642	ATP-binding cassette, sub-family A (ABC1), member 5	Abca5	-2.15	-0.83	0.00108902
10550059	RIKEN cDNA 2310014L17 gene	2310014L17Rik	-2.14	-0.82	0.00127114
10360145	RIKEN cDNA B930036N10 gene	B930036N10Rik	-2.13	-0.54	0.0433943
10462554	lipase, family member K	Lipk	-2.12	-0.74	0.00587917
10356764	RIKEN cDNA 2310007B03 gene	2310007B03Rik	-2.11	-0.85	0.000628499
10373610	olfactory receptor 767	Olfr767	-2.11	-0.58	0.032154
10409711			-2.11	-0.56	0.0383277
10417212	integrin, beta-like 1	Itgbl1	-2.11	-0.75	0.0046247
10561478	non-specific cytotoxic cell receptor protein 1 homolog (zebrafish)	Nccrp1	-2.11	-0.77	0.00360813
10529457	carboxypeptidase Z	Cpz	-2.1	-0.74	0.00543078
10349953	chitinase 1 (chitotriosidase)	Chit1	-2.09	-0.73	0.00644976
10375265	ATPase, class V, type 10B	Atp10b	-2.09	-0.84	0.000815425
10401933			-2.09	-0.74	0.00558688
10504759			-2.09	-0.74	0.00558688
10555378	uncoupling protein 3 (mitochondrial, proton carrier)	Ucp3	-2.09	-0.76	0.00424216
10457860			-2.08	-0.57	0.0358102
10462575	lipase, family member M	Lipm	-2.08	-0.8	0.00217922
10502949			-2.08	-0.84	0.000898267
10407940	T-cell receptor gamma, variable 2	Tcrg-V2	-2.07	-0.73	0.00672722
10405063	osteoglycin	Ogn	-2.06	-0.6	0.0281943
10499911	late cornified envelope 1A1	Lce1a1	-2.06	-0.83	0.0010131
10550487	MHC I like leukocyte 1	Mill1	-2.06	-0.79	0.00239793
10390860	keratin 23	Krt23	-2.05	-0.66	0.0153309
10405033	extracellular matrix protein 2, female organ and adipocyte specific	Ecm2	-2.05	-0.71	0.00899761
10417933	myozenin 1	Myoz1	-2.05	-0.66	0.0160215
10581479	sphingomyelin phosphodiesterase 3, neutral	Smpd3	-2.05	-0.79	0.00260714
10361906	interleukin 22 receptor, alpha 2	Il22ra2	-2.04	-0.82	0.00148639
10403821			-2.04	-0.74	0.00589393
10416505	potassium channel tetramerisation domain containing 4	Kctd4	-2.03	-0.72	0.00752969
10359689	ATPase, Na+/K+ transporting, beta 1 polypeptide	Atp1b1	-2.02	-0.82	0.00127698
10499937			-2	-0.83	0.00099955
10565609	thyroid hormone responsive SPOT14 homolog (Rattus)	Thrsp	-2	-0.66	0.0155326
10499930	late cornified envelope 1G	Lce1g	-1.99	-0.81	0.00162079
10584252	predicted gene 9513	Gm9513	-1.99	-0.8	0.00211016
10377534	RIKEN cDNA A030009H04 gene	A030009H04Rik	-1.98	-0.76	0.00396701
10593634	ELMO domain containing 1	Elmod1	-1.98	-0.77	0.00342577
10601648	tenomodulin	Tnmd	-1.98	-0.63	0.0213432
10377473	arachidonate lipoxygenase 3	Aloxe3	-1.97	-0.81	0.00162436
10404218	glycosylphosphatidylinositol specific phospholipase D1	Gpld1	-1.97	-0.83	0.00125139
10418901			-1.97	-0.59	0.0300863
10521892	solute carrier family 34 (sodium phosphate), member 2	Slc34a2	-1.97	-0.57	0.0351658
10552121	androgen binding protein alpha	Abpa	-1.97	-0.58	0.032802
10571467	platelet-derived growth factor receptor-like	Pdgfrl	-1.97	-0.67	0.0143982
10398388			-1.95	-0.63	0.0205415
10580635	carboxylesterase 3	Ces3	-1.94	-0.63	0.0211621
10597420	chemokine (C-C motif) receptor 4	Ccr4	-1.94	-0.69	0.0115281
10403281	calmodulin 4	Calm4	-1.93	-0.73	0.00667461
10583112	matrix metallopeptidase 27	Mmp27	-1.93	-0.65	0.0173119
10456513	melanocortin 5 receptor	Mc5r	-1.92	-0.65	0.017664
10469801	interleukin 1 family, member 5 (delta)	Il1f5	-1.92	-0.61	0.0260327
10493925	hornerin	Hrnr	-1.92	-0.86	0.000561317
10507095	selection and upkeep of intraepithelial T cells 11	Skint11	-1.92	-0.75	0.00493671
10427436			-1.91	-0.63	0.0209718
10507086	selection and upkeep of intraepithelial T cells 2	Skint2	-1.91	-0.7	0.00946785
10559694	SH3-binding domain kinase family, member 2	Sbk2	-1.9	-0.68	0.0123233
10352969			-1.89	-0.62	0.0235545
10419160			-1.89	-0.58	0.0325514
10425985			-1.89	-0.75	0.00510374
10447649	fibronectin type III domain containing 1	Fndc1	-1.89	-0.73	0.00695257
10492284	RIKEN cDNA C130079G13 gene	C130079G13Rik	-1.89	-0.72	0.00731143
10507475			-1.89	-0.59	0.030614
10543273	cortactin binding protein 2	Cttnbp2	-1.89	-0.82	0.00126701
10589790			-1.89	-0.55	0.0417317
10590558	C-type lectin domain family 3, member b	Clec3b	-1.89	-0.77	0.00351889
10359582	flavin containing monooxygenase 2	Fmo2	-1.88	-0.56	0.0384978
10434808	transformation related protein 63 regulated	Tprg	-1.88	-0.68	0.0128762
10444291	histocompatibility 2, class II antigen A, beta 1	H2-Ab1	-1.88	-0.6	0.0280016
10450154	histocompatibility 2, class II antigen A, alpha	H2-Aa	-1.88	-0.69	0.0114332
10354374	solute carrier family 40 (iron-regulated transporter), member 1	Slc40a1	-1.87	-0.62	0.0235081
10380419	collagen, type I, alpha 1	Col1a1	-1.87	-0.83	0.00125139
10394990	membrane bound O-acyltransferase domain containing 2	Mboat2	-1.87	-0.77	0.00338272
10541480	murinoglobulin 1	Mug1	-1.87	-0.75	0.00450698
10584024	opioid binding protein/cell adhesion molecule-like	Opcml	-1.87	-0.78	0.00313887
10608288			-1.87	-0.66	0.0154257
10608300			-1.87	-0.66	0.0154257
10553092	D site albumin promoter binding protein	Dbp	-1.86	-0.69	0.0104849
10499939	late cornified envelope 1K	Lce1k	-1.85	-0.75	0.00485323
10349559	YOD1 OTU deubiquitinating enzyme 1 homologue (S. cerevisiae)	Yod1	-1.84	-0.76	0.00407628
10389786	hepatic leukemia factor	Hlf	-1.84	-0.84	0.000822025
10459618			-1.84	-0.52	0.0478158
10466353			-1.84	-0.57	0.0346422
10501048	RIKEN cDNA 2010016I18 gene	2010016I18Rik	-1.84	-0.79	0.00268348
10526559	acetylcholinesterase	Ache	-1.84	-0.7	0.0090886
10369932	sushi domain containing 2	Susd2	-1.83	-0.83	0.000994785
10399465	family with sequence similarity 84, member A	Fam84a	-1.83	-0.85	0.00066485
10423080	C1q and tumor necrosis factor related protein 3	C1qtnf3	-1.83	-0.55	0.0417317
10448471	deoxyribonuclease 1-like 2	Dnase1l2	-1.83	-0.64	0.0185269
10404389	interferon regulatory factor 4	Irf4	-1.82	-0.78	0.00292209
10422272	SRY-box containing gene 21	Sox21	-1.82	-0.84	0.000938594
10486061	RAS guanyl releasing protein 1	Rasgrp1	-1.82	-0.81	0.00162745
10504757	cDNA sequence BC005685	BC005685	-1.82	-0.71	0.00867025
10564467	leucine rich repeat containing 28	Lrrc28	-1.82	-0.67	0.0144216
10371296	glycosyltransferase 8 domain containing 2	Glt8d2	-1.81	-0.76	0.00417599
10390430	SRC kinase signaling inhibitor 1	Srcin1	-1.81	-0.79	0.00232387
10403825	T-cell receptor gamma, variable 1	Tcrg-V1	-1.81	-0.81	0.00166368
10469138	RIKEN cDNA 4930412O13 gene	4930412O13Rik	-1.81	-0.77	0.00348822
10499952	cysteine-rich C-terminal 1	Crct1	-1.81	-0.74	0.00543078
10511345	short chain dehydrogenase/reductase family 16C, member 5	Sdr16c5	-1.81	-0.77	0.00346628
10536220	collagen, type I, alpha 2	Col1a2	-1.81	-0.76	0.00427998
10347481	cytochrome P450, family 27, subfamily a, polypeptide 1	Cyp27a1	-1.8	-0.83	0.000993905
10364301	RIKEN cDNA C330046G03 gene	C330046G03Rik	-1.8	-0.74	0.00539442
10507059	selection and upkeep of intraepithelial T cells 7	Skint7	-1.8	-0.67	0.0141115
10552526	kallikrein related-peptidase 5	Klk5	-1.8	-0.68	0.0128071
10401931			-1.79	-0.7	0.00918309
10401937			-1.79	-0.7	0.00918309
10418718			-1.79	-0.63	0.0202146
10479047	phosphoenolpyruvate carboxykinase 1, cytosolic	Pck1	-1.79	-0.57	0.0338618
10587085	cDNA sequence BC031353	BC031353	-1.79	-0.91	7.94e-05
10503259	transformation related protein 53 inducible nuclear protein 1	Trp53inp1	-1.78	-0.72	0.00706315
10509901	microfibrillar-associated protein 2	Mfap2	-1.78	-0.64	0.0198044
10519711			-1.78	-0.71	0.00865481
10539739	aspartic peptidase, retroviral-like 1	Asprv1	-1.78	-0.67	0.0142661
10410530	solute carrier family 6 (neurotransmitter transporter), member 19	Slc6a19	-1.77	-0.53	0.0469831
10418842			-1.77	-0.56	0.0369505
10494643	3-hydroxy-3-methylglutaryl-Coenzyme A synthase 2	Hmgcs2	-1.77	-0.59	0.0309601
10581212			-1.77	-0.59	0.0313367
10606146			-1.77	-0.6	0.0270118
10606445	ribosomal protein S6 kinase polypeptide 6	Rps6ka6	-1.77	-0.8	0.00214669
10359859			-1.76	-0.55	0.0396895
10387821	arachidonate 12-lipoxygenase	Alox12	-1.76	-0.83	0.0010706
10439889			-1.76	-0.68	0.0123669
10467041	N-acylsphingosine amidohydrolase 2	Asah2	-1.76	-0.74	0.00601262
10403283	calmodulin 5	Calm5	-1.75	-0.69	0.0106351
10455299	SH3 domain containing ring finger 2	Sh3rf2	-1.75	-0.81	0.00162745
10505028	solute carrier family 44, member 1	Slc44a1	-1.75	-0.63	0.0211882
10588203	kyphoscoliosis peptidase	Ky	-1.75	-0.69	0.0108508
10363161	transmembrane protein 229B	Tmem229b	-1.74	-0.53	0.044809
10374228	predicted gene 11992	Gm11992	-1.74	-0.73	0.00695257
10423049	prolactin receptor	Prlr	-1.74	-0.71	0.00850856
10469255	protein kinase C, theta	Prkcq	-1.74	-0.69	0.0113952
10524955	tescalcin	Tesc	-1.74	-0.58	0.0332506
10400157			-1.73	-0.65	0.0182595
10501046			-1.73	-0.52	0.0490653
10562166	hepcidin antimicrobial peptide 2	Hamp2	-1.73	-0.58	0.0318179
10589960	glutamate decarboxylase-like 1	Gadl1	-1.73	-0.53	0.0467929
10592705	POU domain, class 2, transcription factor 3	Pou2f3	-1.73	-0.75	0.00490145
10596680	sema domain, immunoglobulin domain (Ig), short basic domain, secreted, (semaphorin) 3B	Sema3b	-1.73	-0.83	0.00102455
10347036	microtubule-associated protein 2	Mtap2	-1.72	-0.82	0.00148038
10404975	inhibitor of DNA binding 4	Id4	-1.72	-0.65	0.0165684
10479981	GATA binding protein 3	Gata3	-1.72	-0.75	0.00494831
10502622	chloride channel calcium activated 3	Clca3	-1.72	-0.69	0.0107081
10561498	RIKEN cDNA C330005M16 gene	C330005M16Rik	-1.72	-0.61	0.0255536
10566709	NLR family, pyrin domain containing 10	Nlrp10	-1.72	-0.72	0.00740556
10392522	ATP-binding cassette, sub-family A (ABC1), member 8a	Abca8a	-1.71	-0.68	0.0125883
10479294			-1.71	-0.76	0.00409236
10362511	glutathione S-transferase, mu 3	Gstm3	-1.7	-0.93	4.19e-05
10371111	tight junction protein 3	Tjp3	-1.7	-0.83	0.00105583
10404402	forkhead box Q1	Foxq1	-1.7	-0.72	0.00749449
10418846			-1.7	-0.69	0.0112499
10423654	odd-skipped related 2 (Drosophila)	Osr2	-1.7	-0.6	0.0278037
10432852	keratin 1	Krt1	-1.7	-0.87	0.000341714
10463997	programmed cell death 4	Pdcd4	-1.7	-0.61	0.0249129
10425822	patatin-like phospholipase domain containing 3	Pnpla3	-1.69	-0.76	0.00425847
10596034	interleukin 20 receptor beta	Il20rb	-1.69	-0.85	0.000687382
10367744			-1.68	-0.53	0.0469831
10433658			-1.68	-0.67	0.0134733
10447634	predicted gene 9992	Gm9992	-1.68	-0.7	0.00914309
10458046	DNA segment, human D4S114	D0H4S114	-1.68	-0.57	0.0340059
10524909	nitric oxide synthase 1, neuronal	Nos1	-1.68	-0.7	0.00954143
10376765	aldehyde dehydrogenase family 3, subfamily A1	Aldh3a1	-1.67	-0.75	0.00490117
10444298	histocompatibility 2, class II antigen E beta	H2-Eb1	-1.67	-0.65	0.0172078
10447904	unc-93 homolog A (C. elegans)	Unc93a	-1.67	-0.68	0.0125506
10479274	cadherin 4	Cdh4	-1.67	-0.79	0.00253032
10494174	sema domain, transmembrane domain (TM), and cytoplasmic domain, (semaphorin) 6C	Sema6c	-1.67	-0.88	0.00029771
10494428	thioredoxin interacting protein	Txnip	-1.67	-0.62	0.023704
10494873	adenosine monophosphate deaminase 1 (isoform M)	Ampd1	-1.67	-0.56	0.0370161
10500610	family with sequence similarity 46, member C	Fam46c	-1.67	-0.75	0.00453237
10505438	orosomucoid 1	Orm1	-1.67	-0.68	0.0129829
10507477			-1.67	-0.55	0.0412968
10510872			-1.67	-0.66	0.0149911
10517664			-1.67	-0.55	0.0393181
10551435	Fc fragment of IgG binding protein	Fcgbp	-1.67	-0.68	0.0121825
10590438	family with sequence similarity 198, member A	Fam198a	-1.67	-0.76	0.00388157
10596027	interleukin 20 receptor beta	Il20rb	-1.67	-0.8	0.0021306
10401935	cDNA sequence BC005685	BC005685	-1.66	-0.69	0.0116035
10416023	scavenger receptor class A, member 5 (putative)	Scara5	-1.66	-0.68	0.0130783
10471139			-1.66	-0.61	0.0246528
10606546	predicted gene 1971	Gm1971	-1.66	-0.58	0.033196
10364324			-1.65	-0.57	0.0346746
10452202	alkaline ceramidase 1	Acer1	-1.65	-0.8	0.00211016
10461384			-1.65	-0.69	0.011491
10494023	RAR-related orphan receptor gamma	Rorc	-1.65	-0.71	0.00838992
10496438	alcohol dehydrogenase 1 (class I)	Adh1	-1.65	-0.68	0.0128762
10499512			-1.65	-0.68	0.012054
10501229	glutathione S-transferase, mu 1	Gstm1	-1.65	-0.85	0.000656732
10541513			-1.65	-0.61	0.0248645
10578425			-1.65	-0.58	0.0329254
10590992			-1.65	-0.8	0.00195623
10463476	Kazal-type serine peptidase inhibitor domain 1	Kazald1	-1.64	-0.75	0.00458865
10490794	protein kinase inhibitor, alpha	Pkia	-1.64	-0.55	0.0409209
10504534	FERM and PDZ domain containing 1	Frmpd1	-1.64	-0.74	0.00521856
10538901	cDNA sequence BC005685	BC005685	-1.64	-0.67	0.0134342
10594515			-1.64	-0.7	0.00939752
10598089			-1.64	-0.77	0.00341249
10417068			-1.63	-0.57	0.0340424
10439547	GRAM domain containing 1C	Gramd1c	-1.63	-0.79	0.00236615
10446334	glucocorticoid induced transcript 1	Glcci1	-1.63	-0.71	0.00867025
10496425	alcohol dehydrogenase 7 (class IV), mu or sigma polypeptide	Adh7	-1.63	-0.8	0.00201665
10556546	calcitonin-related polypeptide, beta	Calcb	-1.63	-0.72	0.0078768
10569356			-1.63	-0.56	0.0377122
10584870	transmembrane protease, serine 13	Tmprss13	-1.63	-0.58	0.0318162
10596718	solute carrier family 38, member 3	Slc38a3	-1.63	-0.63	0.0217535
10354504	glyceraldehyde-3-phosphate dehydrogenase pseudogene	Gm5976	-1.62	-0.73	0.00623539
10360920	transforming growth factor, beta 2	Tgfb2	-1.62	-0.72	0.0069841
10384423	cordon-bleu	Cobl	-1.62	-0.58	0.032743
10398436			-1.62	-0.71	0.00887687
10409118	WNK lysine deficient protein kinase 2	Wnk2	-1.62	-0.8	0.00217304
10459075	myozenin 3	Myoz3	-1.62	-0.65	0.0178745
10510908			-1.62	-0.69	0.0109656
10365482	tissue inhibitor of metalloproteinase 3	Timp3	-1.61	-0.57	0.035361
10380887	titin-cap	Tcap	-1.61	-0.65	0.0175643
10460829			-1.61	-0.74	0.0053014
10462912	leucine-rich repeat LGI family, member 1	Lgi1	-1.61	-0.66	0.0157301
10471247	allograft inflammatory factor 1-like	Aif1l	-1.61	-0.55	0.0412968
10507473			-1.61	-0.62	0.0233936
10523563	CDP-diacylglycerol synthase 1	Cds1	-1.61	-0.83	0.00117107
10556820	transmembrane protein 159	Tmem159	-1.61	-0.54	0.0442306
10607407			-1.61	-0.6	0.0289608
10364315	keratin associated protein LOC16697	LOC16697	-1.6	-0.55	0.0394001
10377245	dehydrogenase/reductase (SDR family) member 7C	Dhrs7c	-1.6	-0.59	0.0313355
10390691	nuclear receptor subfamily 1, group D, member 1	Nr1d1	-1.6	-0.65	0.0166967
10425601	thyrotroph embryonic factor	Tef	-1.6	-0.78	0.00295734
10435019	RIKEN cDNA 2310010M20 gene	2310010M20Rik	-1.6	-0.55	0.0411137
10489545	troponin C2, fast	Tnnc2	-1.6	-0.55	0.0417317
10506433	disabled homolog 1 (Drosophila)	Dab1	-1.6	-0.53	0.0475574
10507137	PDZK1 interacting protein 1	Pdzk1ip1	-1.6	-0.58	0.0321782
10553004	hydroxysteroid (17-beta) dehydrogenase 14	Hsd17b14	-1.6	-0.59	0.0296259
10593723	acyl-CoA synthetase bubblegum family member 1	Acsbg1	-1.6	-0.8	0.00212537
10596303	acid phosphatase, prostate	Acpp	-1.6	-0.67	0.01442
10350758	RIKEN cDNA A930039A15 gene	A930039A15Rik	-1.59	-0.82	0.00145854
10390103	pyruvate dehydrogenase kinase, isoenzyme 2	Pdk2	-1.59	-0.65	0.0171104
10433197			-1.59	-0.73	0.00676908
10436519	roundabout homolog 1 (Drosophila)	Robo1	-1.59	-0.64	0.0183831
10450856	olfactory receptor 92	Olfr92	-1.59	-0.68	0.0117953
10453857	GATA binding protein 6	Gata6	-1.59	-0.73	0.00646338
10470101	chloride intracellular channel 3	Clic3	-1.59	-0.71	0.00858356
10500021	cingulin	Cgn	-1.59	-0.74	0.00541363
10505908			-1.59	-0.56	0.0389919
10509071	RIKEN cDNA 9130219A07 gene	9130219A07Rik	-1.59	-0.6	0.0265885
10515803	WD repeat domain 65	Wdr65	-1.59	-0.59	0.0310648
10517646	phospholipase A2, group IIF	Pla2g2f	-1.59	-0.66	0.0163246
10536722	hyaluronoglucosaminidase 4	Hyal4	-1.59	-0.72	0.00738623
10538338	cAMP responsive element binding protein 5	Creb5	-1.59	-0.55	0.0406903
10542231	proline rich protein HaeIII subfamily 1	Prh1	-1.59	-0.69	0.0109542
10550870	Ly6/Plaur domain containing 5	Lypd5	-1.59	-0.54	0.0434037
10594750			-1.59	-0.63	0.0212578
10606495	premature ovarian failure 1B	Pof1b	-1.59	-0.79	0.00235705
10354267	RIKEN cDNA A530098C11 gene	A530098C11Rik	-1.58	-0.65	0.017371
10355343	ATP-binding cassette, sub-family A (ABC1), member 12	Abca12	-1.58	-0.58	0.0314549
10371379	NUAK family, SNF1-like kinase, 1	Nuak1	-1.58	-0.53	0.0467796
10377490	arachidonate 12-lipoxygenase, 12R type	Alox12b	-1.58	-0.57	0.0359596
10380965	gasdermin A2	Gsdma2	-1.58	-0.68	0.0126725
10390961	keratin associated protein 17-1	Krtap17-1	-1.58	-0.6	0.0284793
10472860	Rap guanine nucleotide exchange factor (GEF) 4	Rapgef4	-1.58	-0.76	0.00403241
10499904	involucrin	Ivl	-1.58	-0.73	0.00605947
10503955			-1.58	-0.64	0.0199954
10512653			-1.58	-0.58	0.0326942
10532346	purinergic receptor P2X, ligand-gated ion channel, 2	P2rx2	-1.58	-0.65	0.0172078
10541389	predicted gene 7298	Gm7298	-1.58	-0.55	0.0416384
10564480			-1.58	-0.71	0.00838086
10577602			-1.58	-0.55	0.0403697
10586700	RAR-related orphan receptor alpha	Rora	-1.58	-0.81	0.00165454
10594277	progestin and adipoQ receptor family member V	Paqr5	-1.58	-0.52	0.0488717
10397966	OTU domain, ubiquitin aldehyde binding 2	Otub2	-1.57	-0.54	0.0437864
10398396			-1.57	-0.8	0.00218989
10414932			-1.57	-0.56	0.0369622
10416850	sciellin	Scel	-1.57	-0.75	0.00464792
10423030	prolactin receptor	Prlr	-1.57	-0.63	0.0211309
10432045	collagen, type II, alpha 1	Col2a1	-1.57	-0.73	0.00634241
10474998			-1.57	-0.6	0.0278349
10499545	ephrin A3	Efna3	-1.57	-0.76	0.00401305
10510445			-1.57	-0.77	0.00358718
10551469	dual-specificity tyrosine-(Y)-phosphorylation regulated kinase 1b	Dyrk1b	-1.57	-0.86	0.000553565
10575763	giant axonal neuropathy	Gan	-1.57	-0.6	0.0269122
10596041	interleukin 20 receptor beta	Il20rb	-1.57	-0.75	0.0046247
10599648			-1.57	-0.62	0.0239937
10344707	protein-L-isoaspartate (D-aspartate) O-methyltransferase domain containing 1	Pcmtd1	-1.56	-0.75	0.00471194
10402063	forkhead box N3	Foxn3	-1.56	-0.83	0.00099955
10402783	AHNAK nucleoprotein 2	Ahnak2	-1.56	-0.85	0.000660789
10431210	wingless-related MMTV integration site 7B	Wnt7b	-1.56	-0.75	0.00487692
10490913	carbonic anhydrase 3	Car3	-1.56	-0.66	0.0151646
10497201			-1.56	-0.68	0.0121874
10502638	chloride channel calcium activated 5	Clca5	-1.56	-0.56	0.0374837
10511719			-1.56	-0.57	0.0352967
10518526	angiopoietin-like 7	Angptl7	-1.56	-0.6	0.0275036
10550698	creatine kinase, muscle	Ckm	-1.56	-0.6	0.0282591
10557498	family with sequence similarity 57, member B	Fam57b	-1.56	-0.62	0.0230504
10571907	microfibrillar-associated protein 3-like	Mfap3l	-1.56	-0.7	0.00937142
10585194	interleukin 18	Il18	-1.56	-0.71	0.0081162
10587552			-1.56	-0.58	0.0314549
10598547			-1.56	-0.55	0.0412854
10374453	glutamate-ammonia ligase (glutamine synthetase)	Glul	-1.55	-0.86	0.000553565
10388194	spinster homolog 2 (Drosophila)	Spns2	-1.55	-0.8	0.00211016
10398338			-1.55	-0.84	0.000789966
10398350			-1.55	-0.83	0.00106186
10398366			-1.55	-0.54	0.0432139
10398422			-1.55	-0.76	0.00436156
10418903	G protein regulated inducer of neurite outgrowth 2	Gprin2	-1.55	-0.67	0.0135077
10428089	NIPA-like domain containing 2	Nipal2	-1.55	-0.66	0.0163013
10449661	trefoil factor 2 (spasmolytic protein 1)	Tff2	-1.55	-0.55	0.0391002
10457614	aquaporin 4	Aqp4	-1.55	-0.67	0.0141564
10494039	leucine rich repeat and Ig domain containing 4	Lingo4	-1.55	-0.58	0.0316906
10518781	period homolog 3 (Drosophila)	Per3	-1.55	-0.59	0.0312083
10524327	meningioma 1	Mn1	-1.55	-0.63	0.0210298
10545205			-1.55	-0.61	0.0255348
10546889			-1.55	-0.55	0.0397569
10587880	procollagen C-endopeptidase enhancer 2	Pcolce2	-1.55	-0.59	0.0294017
10346015	collagen, type III, alpha 1	Col3a1	-1.54	-0.7	0.0100032
10364321	keratin associated protein 12-1	Krtap12-1	-1.54	-0.64	0.0197611
10371446	bactericidal/permeability-increasing protein-like 2	Bpil2	-1.54	-0.76	0.00433611
10382316	potassium inwardly-rectifying channel, subfamily J, member 16	Kcnj16	-1.54	-0.55	0.0415295
10401160	transmembrane protein 229B	Tmem229b	-1.54	-0.57	0.0348128
10405058	osteomodulin	Omd	-1.54	-0.63	0.0213155
10418917	RIKEN cDNA 2200001I15 gene	2200001I15Rik	-1.54	-0.66	0.0151928
10419563	ribonuclease, RNase A family, 1 (pancreatic)	Rnase1	-1.54	-0.63	0.0213378
10428931			-1.54	-0.67	0.0146824
10444135	expressed sequence AA388235	AA388235	-1.54	-0.71	0.00821652
10469129	RIKEN cDNA 4930412O13 gene	4930412O13Rik	-1.54	-0.74	0.00593604
10484203			-1.54	-0.6	0.0269535
10495625	dihydropyrimidine dehydrogenase	Dpyd	-1.54	-0.84	0.000840764
10507798	v-myc myelocytomatosis viral oncogene homolog 1, lung carcinoma derived (avian)	Mycl1	-1.54	-0.57	0.0346676
10509063	interleukin 22 receptor, alpha 1	Il22ra1	-1.54	-0.64	0.0183044
10531274	betacellulin, epidermal growth factor family member	Btc	-1.54	-0.57	0.0355227
10568332	protease, serine, 8 (prostasin)	Prss8	-1.54	-0.69	0.0117431
10345065	glutathione S-transferase, alpha 3	Gsta3	-1.53	-0.77	0.00382846
10349174	serine (or cysteine) peptidase inhibitor, clade B, member 8	Serpinb8	-1.53	-0.74	0.00571137
10364489	fibroblast growth factor 22	Fgf22	-1.53	-0.68	0.0125795
10419525	RIKEN cDNA A930018M24 gene	A930018M24Rik	-1.53	-0.77	0.00364181
10422628	phosphatidylinositol-specific phospholipase C, X domain containing 3	Plcxd3	-1.53	-0.72	0.007671
10438338			-1.53	-0.63	0.0211556
10443438	patatin-like phospholipase domain containing 1	Pnpla1	-1.53	-0.56	0.0367954
10450682	histocompatibility 2, T region locus 23	H2-T23	-1.53	-0.71	0.00862108
10450996	G protein-coupled receptor 111	Gpr111	-1.53	-0.68	0.0128071
10517009	synaptotagmin-like 1	Sytl1	-1.53	-0.78	0.00303338
10547655			-1.53	-0.86	0.000464268
10558295			-1.53	-0.85	0.000608058
10585331	exophilin 5	Exph5	-1.53	-0.78	0.00295734
10595622			-1.53	-0.59	0.0308864
10595636			-1.53	-0.59	0.0308864
10357120			-1.52	-0.73	0.00616056
10397145	acyl-CoA thioesterase 2	Acot2	-1.52	-0.77	0.00380688
10398332			-1.52	-0.68	0.0121176
10416353			-1.52	-0.61	0.0253635
10436598			-1.52	-0.52	0.0483224
10437664	dexamethasone-induced transcript	Dexi	-1.52	-0.76	0.00414102
10438822	ATPase type 13A5	Atp13a5	-1.52	-0.54	0.0441853
10468251			-1.52	-0.72	0.00724949
10469457	plexin domain containing 2	Plxdc2	-1.52	-0.82	0.00144604
10495147	DENN/MADD domain containing 2D	Dennd2d	-1.52	-0.73	0.00676908
10501183	EPS8-like 3	Eps8l3	-1.52	-0.69	0.0114586
10505888	interferon alpha 5	Ifna5	-1.52	-0.67	0.0142731
10510120	RIKEN cDNA 9430007A20 gene	9430007A20Rik	-1.52	-0.58	0.0334962
10512574	glucosidase beta 2	Gba2	-1.52	-0.64	0.0194798
10548684	predicted gene 6375	Gm6375	-1.52	-0.59	0.0301763
10567879	ATPase, Ca++ transporting, cardiac muscle, fast twitch 1	Atp2a1	-1.52	-0.53	0.04766
10569830	RIKEN cDNA 2310057J16 gene	2310057J16Rik	-1.52	-0.79	0.00227638
10603620			-1.52	-0.61	0.0264636
10607012	collagen, type IV, alpha 6	Col4a6	-1.52	-0.71	0.00900787
10351131	myocilin	Myoc	-1.51	-0.52	0.0488523
10355532	tensin 1	Tns1	-1.51	-0.7	0.0096476
10389581	yippee-like 2 (Drosophila)	Ypel2	-1.51	-0.75	0.00506451
10419575	angiogenin, ribonuclease A family, member 4	Ang4	-1.51	-0.63	0.0208501
10437639	epithelial membrane protein 2	Emp2	-1.51	-0.77	0.00359491
10507726	Cbp/p300-interacting transactivator, with Glu/Asp-rich carboxy-terminal domain, 4	Cited4	-1.51	-0.53	0.0447735
10510090	predicted gene 13103	Gm13103	-1.51	-0.52	0.0499527
10531529	CCR4-NOT transcription complex, subunit 6-like	Cnot6l	-1.51	-0.79	0.00235597
10559784	olfactory receptor 1347	Olfr1347	-1.51	-0.56	0.0370833
10569038	anoctamin 9	Ano9	-1.51	-0.61	0.0262364
10537406	C-type lectin domain family, member L	Clec2l	-1.5	-0.7	0.0096476

## Sheet: A'2_KEGG
Table S4.	(D) Functional annotation of genes belonging to the Vav2/Vav3-dependent A2 cluster using the KEGG pathway system.
Category	Term	Count	%	P value	Genes
KEGG_PATHWAY	mmu00982:Drug metabolism	8	2.2792	0.000216441	GSTM1, GSTA3, GM5562, ADH1, FMO2, CYP2B19, ADH7, CYP2E1, ALDH3A1, LOC100043965
KEGG_PATHWAY	mmu00980:Metabolism of xenobiotics by cytochrome P450	7	1.9943	0.000717368	GSTM1, GSTA3, GM5562, ADH1, CYP2B19, ADH7, CYP2E1, ALDH3A1, LOC100043965
KEGG_PATHWAY	mmu00590:Arachidonic acid metabolism	6	1.7094	0.0117625	ALOX12E, CYP2B19, ALOX12B, CYP2E1, ALOX12, PLA2G2F
KEGG_PATHWAY	mmu00350:Tyrosine metabolism	4	1.1396	0.0261383	ADH1, ADH7, PNPLA3, ALDH3A1
KEGG_PATHWAY	mmu05320:Autoimmune thyroid disease	5	1.4245	0.0308333	H2-EA, RMCS2, IFNA5, LOC641240, H2-EB1, H2-AA, H2-AB1, LOC677644, H2-T23
KEGG_PATHWAY	mmu04512:ECM-receptor interaction	5	1.4245	0.048081	COL3A1, COL1A2, COL2A1, COL1A1, COL4A6
KEGG_PATHWAY	mmu00910:Nitrogen metabolism	3	0.854701	0.0547855	GLUL, HAL, GM4949, CAR3
KEGG_PATHWAY	mmu04672:Intestinal immune network for IgA production	4	1.1396	0.0595033	H2-EA, RMCS2, LOC641240, H2-EB1, H2-AA, H2-AB1, TGFB2
KEGG_PATHWAY	mmu04612:Antigen processing and presentation	5	1.4245	0.0633873	H2-EA, RMCS2, IFNA5, LOC641240, H2-EB1, H2-AA, H2-AB1, LOC677644, H2-T23
KEGG_PATHWAY	mmu05416:Viral myocarditis	5	1.4245	0.0697171	GM7505, H2-EA, GM12715, RMCS2, LOC100047695, LOC628409, GM6375, LOC633219, ACTG-PS1, GM12003, LOC677644, H2-AB1, GM16385, LOC635180, ACTG1, GM8543, GM8399, LOC641240, H2-EB1, H2-AA, H2-T23
KEGG_PATHWAY	mmu05330:Allograft rejection	4	1.1396	0.0706574	H2-EA, RMCS2, LOC641240, H2-EB1, H2-AA, H2-AB1, LOC677644, H2-T23
KEGG_PATHWAY	mmu05332:Graft-versus-host disease	4	1.1396	0.0706574	H2-EA, RMCS2, LOC641240, H2-EB1, H2-AA, H2-AB1, LOC677644, H2-T23
KEGG_PATHWAY	mmu04940:Type I diabetes mellitus	4	1.1396	0.0858172	H2-EA, RMCS2, LOC641240, H2-EB1, H2-AA, H2-AB1, LOC677644, H2-T23
KEGG_PATHWAY	mmu00564:Glycerophospholipid metabolism	4	1.1396	0.0988555	ACHE, CDS1, PNPLA3, PLA2G2F
